# Supplementary material for: Cystal structure of N-[2-(benzo[d][1,3]dioxol-5-yl)eth­yl]-4-methyl­benzene­sulfonamide
Source: Acta Crystallogr E Crystallogr Commun. 2015 Jun 6;71(Pt 7):o452. doi: 10.1107/S2056989015010555 (PMC4518912; doi:10.1107/S2056989015010555)
Supplement: Supplementary file 1 [file e-71-0o452-sup1.cif]

##############################################################################
#                                                                            #
# This CIF contains the data in a paper accepted for publication in          #
# Acta Crystallographica Section E. It conforms to the requirements of       #
# Notes for Authors for Acta Crystallographica Section E, and has been       #
# peer reviewed under the auspices of the IUCr Commission on Journals.       #
#                                                                            #
# Full details of the Crystallographic Information File format               #
# are given in the paper "The Crystallographic Information File (CIF):       #
# a New Standard Archive File for Crystallography" by S. R. Hall, F. H.      #
# Allen and I. D. Brown [Acta Cryst. (1991), A47, 655-685].                  #
#                                                                            #
# The current version of the core CIF dictionary is obtainable from          #
# ftp://ftp.iucr.org/pub/cif_core.dic.                                       #
#                                                                            #
# Software is freely available for graphical display of the structure(s)     #
# in this CIF. For information consult the CIF software page                 #
# http://www.iucr.org/resources/cif/software.                                #
#                                                                            #
# This file may be used for bona fide research purposes within the           #
# scientific community so long as proper attribution is given to the journal # 
# article from which it was obtained.                                        #
#                                                                            #
##############################################################################
data_I
_database_code_depnum_ccdc_archive 'CCDC 1401539'
_audit_creation_method
;
  Olex2 1.1
  (compiled 2011.02.15 svn.r1672, GUI svn.r3494)
;
_chemical_name_systematic
;\
<i>N</i>-[2-(Benzo[<i>d</i>][1,3]dioxol-5-yl)ethyl]-4-\
methylbenzenesulfonamide
;
_chemical_name_common     ?
_chemical_formula_moiety     'C16 H17 N O4 S'
_chemical_formula_sum     'C16 H17 N O4 S'
_chemical_formula_iupac     'C16 H17 N O4 S'
_chemical_formula_weight     319.37
_chemical_melting_point     ?
_symmetry_space_group_name_hall     ?
_space_group_crystal_system     monoclinic
_space_group_name_H-M_alt     'P 1 21/n 1'
_space_group_name_Hall     '-P 2yn'
loop_
    _space_group_symop_id
    _space_group_symop_operation_xyz
    1 'x, y, z'
    2 '-x+1/2, y+1/2, -z+1/2'
    3 '-x, -y, -z'
    4 'x-1/2, -y-1/2, z-1/2'
_cell_length_a     12.3265(2)
_cell_length_b     9.96026(16)
_cell_length_c     12.7021(3)
_cell_angle_alpha     90.00
_cell_angle_beta     100.5980(18)
_cell_angle_gamma     90.00
_cell_volume     1532.90(5)
_cell_formula_units_Z     4
_cell_measurement_reflns_used     5283
_cell_measurement_theta_min     2.9372
_cell_measurement_theta_max     28.6653
_cell_measurement_temperature     293(2)
_exptl_crystal_description     block
_exptl_crystal_colour     yellow
_exptl_crystal_size_max     0.40
_exptl_crystal_size_mid     0.20
_exptl_crystal_size_min     0.12
_exptl_crystal_density_diffrn     1.384
_exptl_crystal_density_meas     ?
_exptl_crystal_density_method     'not measured'
_exptl_crystal_F_000     672
_exptl_absorpt_coefficient_mu     0.229
_exptl_absorpt_correction_type     multi-scan
_exptl_absorpt_process_details
;
(CrysAlisPro; Agilent, 2011)
;
_exptl_absorpt_correction_T_min     0.86818
_exptl_absorpt_correction_T_max     1.00000
_exptl_special_details     ?
_diffrn_ambient_temperature     293(2)
_diffrn_radiation_type     'Mo K\a'
_diffrn_radiation_wavelength     0.7107
_diffrn_radiation_source     ?
_diffrn_radiation_monochromator     mirror
_diffrn_measurement_device_type
                             ' Agilent SuperNova (single source at offset), Eos'
_diffrn_measurement_method     '\w scans'
_diffrn_detector_area_resol_mean     16.1623
_diffrn_reflns_number     12219
_diffrn_reflns_av_R_equivalents     0.0287
_diffrn_reflns_theta_min     2.94
_diffrn_reflns_theta_max     26.37
_diffrn_reflns_theta_full     26.37
_diffrn_measured_fraction_theta_max     0.999
_diffrn_measured_fraction_theta_full     0.999
_diffrn_reflns_limit_h_min     -15
_diffrn_reflns_limit_h_max     15
_diffrn_reflns_limit_k_min     -12
_diffrn_reflns_limit_k_max     12
_diffrn_reflns_limit_l_min     -15
_diffrn_reflns_limit_l_max     15
_diffrn_standards_number     ?
_diffrn_standards_interval_count     ?
_diffrn_standards_interval_time     ?
_diffrn_standards_decay_%     ?
_refine_special_details
;
Refinement of <i>F</i>^2^ against ALL reflections. The weighted <i>R</i>-factor
<i>wR</i> and goodness of fit <i>S</i> are based on <i>F</i>^2^, conventional
<i>R</i>-factors <i>R</i> are based on <i>F</i>, with <i>F</i> set to zero for
negative <i>F</i>^2^. The threshold expression of <i>F</i>^2^ >
\s(<i>F</i>^2^) is used only for calculating <i>R</i>-factors(gt) <i>etc</i>.
and is not relevant to the choice of reflections for refinement.
<i>R</i>-factors based on <i>F</i>^2^ are statistically about twice as large
as those based on <i>F</i>, and <i>R</i>- factors based on ALL data will be
even larger.
;
_reflns_number_total     3136
_reflns_number_gt     2587
_reflns_threshold_expression     I>2\s(I)
_refine_ls_structure_factor_coef     Fsqd
_refine_ls_matrix_type     full
_refine_ls_R_factor_all     0.0518
_refine_ls_R_factor_gt     0.0427
_refine_ls_wR_factor_gt     0.1075
_refine_ls_wR_factor_ref     0.1148
_refine_ls_goodness_of_fit_ref     1.046
_refine_ls_restrained_S_all     1.046
_refine_ls_number_reflns     3136
_refine_ls_number_parameters     204
_refine_ls_number_restraints     0
_refine_ls_hydrogen_treatment     mixed
_refine_ls_weighting_scheme     calc
_refine_ls_weighting_details
         'calc w=1/[\s^2^(Fo^2^)+(0.0499P)^2^+0.4898P] where P=(Fo^2^+2Fc^2^)/3'
_atom_sites_solution_hydrogens     geom
_atom_sites_solution_primary     direct
_atom_sites_solution_secondary     difmap
_refine_ls_shift/su_max     0.000
_refine_ls_shift/su_mean     0.000
_refine_diff_density_max     0.188
_refine_diff_density_min     -0.389
_refine_ls_extinction_method     none
_refine_ls_extinction_coef     ?
loop_
    _atom_type_symbol
    _atom_type_description
    _atom_type_scat_dispersion_real
    _atom_type_scat_dispersion_imag
    _atom_type_scat_source
    'C' 'C' 0.0033 0.0016
                         'International Tables Vol C Tables 4.2.6.8 and 6.1.1.4'
    'H' 'H' 0.0000 0.0000
                         'International Tables Vol C Tables 4.2.6.8 and 6.1.1.4'
    'N' 'N' 0.0061 0.0033
                         'International Tables Vol C Tables 4.2.6.8 and 6.1.1.4'
    'O' 'O' 0.0106 0.0060
                         'International Tables Vol C Tables 4.2.6.8 and 6.1.1.4'
    'S' 'S' 0.1246 0.1234
                         'International Tables Vol C Tables 4.2.6.8 and 6.1.1.4'
_computing_data_collection
;
CrysAlisPro (Agilent, 2011)
;
_computing_cell_refinement
;
CrysAlisPro (Agilent, 2011)
;
_computing_data_reduction
;
CrysAlisPro (Agilent, 2011)
;
_computing_structure_solution
;
SHELXS-97 (Sheldrick, 2008)
;
_computing_structure_refinement
;
SHELXL-97 (Sheldrick, 2008)
;
_computing_molecular_graphics
;
OLEX (Dolomanov <i>et al.</i>,  2009)
;
_computing_publication_material
;
OLEX (Dolomanov <i>et al.</i>,  2009)
;
loop_
    _atom_site_type_symbol
    _atom_site_label
    _atom_site_fract_x
    _atom_site_fract_y
    _atom_site_fract_z
    _atom_site_U_iso_or_equiv
    _atom_site_adp_type
    _atom_site_calc_flag
    _atom_site_refinement_flags
    _atom_site_occupancy
    _atom_site_symmetry_multiplicity
    _atom_site_disorder_assembly
    _atom_site_disorder_group
    S S1 0.01040(4) 0.17100(5) 0.62290(4) 0.04836(17) Uani d . 1 1 . .
    O O1 0.10241(14) -0.39697(19) 0.99233(14) 0.0834(5) Uani d . 1 1 . .
    O O2 0.07337(17) -0.43875(18) 0.81134(15) 0.0899(6) Uani d . 1 1 . .
    O O3 0.04945(13) 0.23231(16) 0.72422(12) 0.0689(4) Uani d . 1 1 . .
    O O4 0.08943(10) 0.12122(14) 0.56207(12) 0.0602(4) Uani d . 1 1 . .
    N N1 -0.06387(14) 0.04327(17) 0.64128(15) 0.0521(4) Uani d . 1 1 . .
    H H1 -0.0777(17) -0.003(2) 0.5849(18) 0.058(7) Uiso d . 1 1 . .
    C C1 0.1333(2) -0.4786(3) 0.9109(2) 0.0844(8) Uani d . 1 1 . .
    H H1A 0.2117 -0.4692 0.9115 0.101 Uiso calc R 1 1 . .
    H H1B 0.1181 -0.5721 0.9239 0.101 Uiso calc R 1 1 . .
    C C2 0.02598(17) -0.3080(2) 0.93953(17) 0.0564(5) Uani d . 1 1 . .
    C C3 -0.0287(2) -0.2082(3) 0.98013(18) 0.0725(7) Uani d . 1 1 . .
    H H3 -0.0176 -0.1910 1.0533 0.087 Uiso calc R 1 1 . .
    C C4 -0.10220(19) -0.1330(2) 0.90745(18) 0.0657(6) Uani d . 1 1 . .
    H H4 -0.1404 -0.0633 0.9331 0.079 Uiso calc R 1 1 . .
    C C5 -0.12075(16) -0.1574(2) 0.79891(16) 0.0515(5) Uani d . 1 1 . .
    C C6 -0.06264(17) -0.2603(2) 0.76031(16) 0.0556(5) Uani d . 1 1 . .
    H H6 -0.0725 -0.2786 0.6874 0.067 Uiso calc R 1 1 . .
    C C7 0.00883(17) -0.3334(2) 0.83196(17) 0.0538(5) Uani d . 1 1 . .
    C C8 -0.20189(18) -0.0740(2) 0.7228(2) 0.0676(6) Uani d . 1 1 . .
    H H8A -0.2671 -0.0597 0.7541 0.081 Uiso calc R 1 1 . .
    H H8B -0.2244 -0.1242 0.6569 0.081 Uiso calc R 1 1 . .
    C C9 -0.15798(18) 0.0611(2) 0.6958(2) 0.0654(6) Uani d . 1 1 . .
    H H9A -0.2159 0.1108 0.6499 0.078 Uiso calc R 1 1 . .
    H H9B -0.1351 0.1124 0.7610 0.078 Uiso calc R 1 1 . .
    C C10 -0.07539(13) 0.28694(17) 0.54277(14) 0.0397(4) Uani d . 1 1 . .
    C C11 -0.08585(15) 0.41631(18) 0.57810(15) 0.0462(4) Uani d . 1 1 . .
    H H11 -0.0486 0.4434 0.6451 0.055 Uiso calc R 1 1 . .
    C C12 -0.15261(15) 0.50503(18) 0.51218(16) 0.0491(4) Uani d . 1 1 . .
    H H12 -0.1592 0.5927 0.5354 0.059 Uiso calc R 1 1 . .
    C C13 -0.20962(14) 0.46749(17) 0.41312(15) 0.0437(4) Uani d . 1 1 . .
    C C14 -0.28241(19) 0.5655(2) 0.34252(19) 0.0665(6) Uani d . 1 1 . .
    H H14A -0.2651 0.5636 0.2719 0.100 Uiso calc R 1 1 . .
    H H14B -0.2702 0.6543 0.3717 0.100 Uiso calc R 1 1 . .
    H H14C -0.3583 0.5411 0.3389 0.100 Uiso calc R 1 1 . .
    C C15 -0.19811(16) 0.33719(18) 0.37970(15) 0.0505(5) Uani d . 1 1 . .
    H H15 -0.2365 0.3099 0.3132 0.061 Uiso calc R 1 1 . .
    C C16 -0.13115(16) 0.24717(18) 0.44277(15) 0.0490(5) Uani d . 1 1 . .
    H H16 -0.1233 0.1602 0.4186 0.059 Uiso calc R 1 1 . .
loop_
    _atom_site_aniso_label
    _atom_site_aniso_U_11
    _atom_site_aniso_U_22
    _atom_site_aniso_U_33
    _atom_site_aniso_U_12
    _atom_site_aniso_U_13
    _atom_site_aniso_U_23
    S1 0.0424(3) 0.0496(3) 0.0495(3) 0.00838(19) -0.0009(2) 0.0022(2)
    O1 0.0771(11) 0.0969(13) 0.0694(11) 0.0077(10) -0.0045(9) 0.0205(10)
    O2 0.1130(14) 0.0765(11) 0.0788(12) 0.0330(10) 0.0134(11) -0.0013(10)
    O3 0.0695(9) 0.0724(10) 0.0540(9) 0.0114(8) -0.0171(7) -0.0045(8)
    O4 0.0426(7) 0.0613(8) 0.0773(10) 0.0105(6) 0.0124(7) 0.0019(7)
    N1 0.0576(10) 0.0477(9) 0.0524(10) 0.0109(7) 0.0135(8) 0.0075(8)
    C1 0.0721(16) 0.0828(18) 0.100(2) 0.0123(14) 0.0206(15) 0.0238(16)
    C2 0.0544(11) 0.0642(13) 0.0483(11) -0.0089(10) 0.0031(9) 0.0088(10)
    C3 0.0907(18) 0.0882(17) 0.0389(11) -0.0001(14) 0.0124(11) -0.0021(12)
    C4 0.0749(14) 0.0733(14) 0.0537(13) 0.0090(12) 0.0244(11) 0.0001(11)
    C5 0.0477(10) 0.0564(11) 0.0514(11) -0.0090(8) 0.0115(9) 0.0062(9)
    C6 0.0674(13) 0.0554(12) 0.0416(11) -0.0091(10) 0.0037(9) -0.0052(9)
    C7 0.0590(12) 0.0484(11) 0.0537(12) -0.0069(9) 0.0100(9) -0.0037(9)
    C8 0.0518(12) 0.0843(16) 0.0671(14) 0.0040(11) 0.0118(10) 0.0182(12)
    C9 0.0657(13) 0.0674(14) 0.0676(14) 0.0216(11) 0.0244(11) 0.0168(11)
    C10 0.0367(8) 0.0398(9) 0.0414(9) 0.0008(7) 0.0039(7) 0.0008(7)
    C11 0.0465(10) 0.0457(10) 0.0441(10) -0.0004(8) 0.0020(8) -0.0077(8)
    C12 0.0532(10) 0.0364(9) 0.0562(12) 0.0027(8) 0.0059(9) -0.0071(8)
    C13 0.0414(9) 0.0421(9) 0.0475(10) 0.0016(7) 0.0079(8) 0.0052(8)
    C14 0.0713(14) 0.0559(12) 0.0669(14) 0.0134(10) -0.0019(11) 0.0107(11)
    C15 0.0574(11) 0.0472(10) 0.0417(10) 0.0022(8) -0.0043(8) -0.0042(8)
    C16 0.0574(11) 0.0382(9) 0.0476(11) 0.0040(8) -0.0005(9) -0.0057(8)
_geom_special_details
;
All e.s.d.'s (except the e.s.d. in the dihedral angle between two l.s. planes)
are estimated using the full covariance matrix. The cell e.s.d.'s are taken
into account individually in the estimation of e.s.d.'s in distances, angles
and torsion angles; correlations between e.s.d.'s in cell parameters are only
used when they are defined by crystal symmetry. An approximate (isotropic)
treatment of cell e.s.d.'s is used for estimating e.s.d.'s involving l.s.
planes.
;
loop_
    _geom_bond_atom_site_label_1
    _geom_bond_atom_site_label_2
    _geom_bond_site_symmetry_2
    _geom_bond_distance
    _geom_bond_publ_flag
    S1 O3 . 1.4259(15) ?
    S1 O4 . 1.4383(14) ?
    S1 N1 . 1.6092(18) ?
    S1 C10 . 1.7584(17) ?
    O1 C1 . 1.421(3) ?
    O1 C2 . 1.375(3) ?
    O2 C1 . 1.400(3) ?
    O2 C7 . 1.371(3) ?
    N1 H1 . 0.84(2) ?
    N1 C9 . 1.467(3) ?
    C1 H1A . 0.9700 ?
    C1 H1B . 0.9700 ?
    C2 C3 . 1.355(3) ?
    C2 C7 . 1.367(3) ?
    C3 H3 . 0.9300 ?
    C3 C4 . 1.388(3) ?
    C4 H4 . 0.9300 ?
    C4 C5 . 1.377(3) ?
    C5 C6 . 1.390(3) ?
    C5 C8 . 1.507(3) ?
    C6 H6 . 0.9300 ?
    C6 C7 . 1.356(3) ?
    C8 H8A . 0.9700 ?
    C8 H8B . 0.9700 ?
    C8 C9 . 1.513(3) ?
    C9 H9A . 0.9700 ?
    C9 H9B . 0.9700 ?
    C10 C11 . 1.378(2) ?
    C10 C16 . 1.386(2) ?
    C11 H11 . 0.9300 ?
    C11 C12 . 1.380(3) ?
    C12 H12 . 0.9300 ?
    C12 C13 . 1.375(3) ?
    C13 C14 . 1.505(3) ?
    C13 C15 . 1.381(3) ?
    C14 H14A . 0.9600 ?
    C14 H14B . 0.9600 ?
    C14 H14C . 0.9600 ?
    C15 H15 . 0.9300 ?
    C15 C16 . 1.372(3) ?
    C16 H16 . 0.9300 ?
loop_
    _geom_angle_atom_site_label_1
    _geom_angle_atom_site_label_2
    _geom_angle_atom_site_label_3
    _geom_angle_site_symmetry_1
    _geom_angle_site_symmetry_3
    _geom_angle
    _geom_angle_publ_flag
    O3 S1 O4 . . 118.88(9) ?
    O3 S1 N1 . . 108.32(10) ?
    O3 S1 C10 . . 107.96(9) ?
    O4 S1 N1 . . 105.37(9) ?
    O4 S1 C10 . . 108.07(9) ?
    N1 S1 C10 . . 107.79(8) ?
    C2 O1 C1 . . 105.37(18) ?
    C7 O2 C1 . . 105.8(2) ?
    S1 N1 H1 . . 109.7(15) ?
    C9 N1 S1 . . 119.55(15) ?
    C9 N1 H1 . . 114.4(15) ?
    O1 C1 H1A . . 109.8 ?
    O1 C1 H1B . . 109.8 ?
    O2 C1 O1 . . 109.2(2) ?
    O2 C1 H1A . . 109.8 ?
    O2 C1 H1B . . 109.8 ?
    H1A C1 H1B . . 108.3 ?
    C3 C2 O1 . . 129.2(2) ?
    C3 C2 C7 . . 121.3(2) ?
    C7 C2 O1 . . 109.5(2) ?
    C2 C3 H3 . . 121.5 ?
    C2 C3 C4 . . 116.9(2) ?
    C4 C3 H3 . . 121.5 ?
    C3 C4 H4 . . 118.7 ?
    C5 C4 C3 . . 122.5(2) ?
    C5 C4 H4 . . 118.7 ?
    C4 C5 C6 . . 118.8(2) ?
    C4 C5 C8 . . 120.9(2) ?
    C6 C5 C8 . . 120.3(2) ?
    C5 C6 H6 . . 120.9 ?
    C7 C6 C5 . . 118.18(19) ?
    C7 C6 H6 . . 120.9 ?
    C2 C7 O2 . . 110.14(19) ?
    C6 C7 O2 . . 127.6(2) ?
    C6 C7 C2 . . 122.2(2) ?
    C5 C8 H8A . . 108.7 ?
    C5 C8 H8B . . 108.7 ?
    C5 C8 C9 . . 114.39(18) ?
    H8A C8 H8B . . 107.6 ?
    C9 C8 H8A . . 108.7 ?
    C9 C8 H8B . . 108.7 ?
    N1 C9 C8 . . 110.25(17) ?
    N1 C9 H9A . . 109.6 ?
    N1 C9 H9B . . 109.6 ?
    C8 C9 H9A . . 109.6 ?
    C8 C9 H9B . . 109.6 ?
    H9A C9 H9B . . 108.1 ?
    C11 C10 S1 . . 120.52(13) ?
    C11 C10 C16 . . 120.34(16) ?
    C16 C10 S1 . . 119.13(13) ?
    C10 C11 H11 . . 120.6 ?
    C10 C11 C12 . . 118.82(17) ?
    C12 C11 H11 . . 120.6 ?
    C11 C12 H12 . . 119.1 ?
    C13 C12 C11 . . 121.88(17) ?
    C13 C12 H12 . . 119.1 ?
    C12 C13 C14 . . 121.13(17) ?
    C12 C13 C15 . . 118.21(16) ?
    C15 C13 C14 . . 120.67(18) ?
    C13 C14 H14A . . 109.5 ?
    C13 C14 H14B . . 109.5 ?
    C13 C14 H14C . . 109.5 ?
    H14A C14 H14B . . 109.5 ?
    H14A C14 H14C . . 109.5 ?
    H14B C14 H14C . . 109.5 ?
    C13 C15 H15 . . 119.4 ?
    C16 C15 C13 . . 121.29(17) ?
    C16 C15 H15 . . 119.4 ?
    C10 C16 H16 . . 120.3 ?
    C15 C16 C10 . . 119.46(16) ?
    C15 C16 H16 . . 120.3 ?
loop_
    _geom_torsion_atom_site_label_1
    _geom_torsion_atom_site_label_2
    _geom_torsion_atom_site_label_3
    _geom_torsion_atom_site_label_4
    _geom_torsion_site_symmetry_1
    _geom_torsion_site_symmetry_2
    _geom_torsion_site_symmetry_3
    _geom_torsion_site_symmetry_4
    _geom_torsion
    _geom_torsion_publ_flag
    S1 N1 C9 C8 . . . . -169.30(16) ?
    S1 C10 C11 C12 . . . . 178.98(14) ?
    S1 C10 C16 C15 . . . . -179.88(15) ?
    O1 C2 C3 C4 . . . . -179.9(2) ?
    O1 C2 C7 O2 . . . . -0.2(2) ?
    O1 C2 C7 C6 . . . . -179.87(19) ?
    O3 S1 N1 C9 . . . . 55.48(18) ?
    O3 S1 C10 C11 . . . . 6.21(18) ?
    O3 S1 C10 C16 . . . . -174.78(15) ?
    O4 S1 N1 C9 . . . . -176.30(16) ?
    O4 S1 C10 C11 . . . . -123.57(16) ?
    O4 S1 C10 C16 . . . . 55.44(17) ?
    N1 S1 C10 C11 . . . . 123.02(16) ?
    N1 S1 C10 C16 . . . . -57.97(17) ?
    C1 O1 C2 C3 . . . . -179.6(2) ?
    C1 O1 C2 C7 . . . . 0.8(2) ?
    C1 O2 C7 C2 . . . . -0.5(3) ?
    C1 O2 C7 C6 . . . . 179.1(2) ?
    C2 O1 C1 O2 . . . . -1.1(3) ?
    C2 C3 C4 C5 . . . . 0.6(4) ?
    C3 C2 C7 O2 . . . . -179.8(2) ?
    C3 C2 C7 C6 . . . . 0.5(3) ?
    C3 C4 C5 C6 . . . . -0.9(3) ?
    C3 C4 C5 C8 . . . . 179.5(2) ?
    C4 C5 C6 C7 . . . . 0.9(3) ?
    C4 C5 C8 C9 . . . . 79.5(3) ?
    C5 C6 C7 O2 . . . . 179.6(2) ?
    C5 C6 C7 C2 . . . . -0.8(3) ?
    C5 C8 C9 N1 . . . . 62.4(3) ?
    C6 C5 C8 C9 . . . . -100.1(2) ?
    C7 O2 C1 O1 . . . . 1.0(3) ?
    C7 C2 C3 C4 . . . . -0.4(3) ?
    C8 C5 C6 C7 . . . . -179.48(18) ?
    C10 S1 N1 C9 . . . . -61.09(18) ?
    C10 C11 C12 C13 . . . . 0.7(3) ?
    C11 C10 C16 C15 . . . . -0.9(3) ?
    C11 C12 C13 C14 . . . . 179.75(19) ?
    C11 C12 C13 C15 . . . . -0.5(3) ?
    C12 C13 C15 C16 . . . . -0.5(3) ?
    C13 C15 C16 C10 . . . . 1.1(3) ?
    C14 C13 C15 C16 . . . . 179.33(19) ?
    C16 C10 C11 C12 . . . . 0.0(3) ?
loop_
    _geom_hbond_atom_site_label_D
    _geom_hbond_atom_site_label_H
    _geom_hbond_atom_site_label_A
    _geom_hbond_site_symmetry_A
    _geom_hbond_distance_DH
    _geom_hbond_distance_HA
    _geom_hbond_distance_DA
    _geom_hbond_angle_DHA
    N1 H1 O4 3_556 0.84(2) 2.19(2) 3.026(2) 172(2)
data_New_Global_Publ_Block
_journal_date_recd_electronic     2015-05-25
_journal_date_accepted     2015-06-01
_journal_name_full     'Acta Crystallographica, Section E'
_journal_year     2015
_journal_volume     71
_journal_issue      7
_journal_page_first     o452
_journal_page_last     o452
_journal_paper_category     HO
_journal_paper_doi     10.1107/S2056989015010555
_journal_coeditor_code     HB7436
_publ_contact_author_name     'Gui-Jie Zhang'
_publ_contact_author_address
;
College of Pharmacy, Guilin Medical College, Guilin 541004, 
People's Republic of China
;
_publ_contact_author_email     'zhangguijie001@126.com.'
_publ_contact_author_fax     '+86-773-2120958'
_publ_contact_author_phone     '+86-773-2120958'
_publ_section_title
;\
Cystal structure of
<i>N</i>-[2-(benzo[<i>d</i>][1,3]dioxol-5-yl)ethyl]-4-\
methylbenzenesulfonamide
;
_publ_section_title_footnote     .
loop_
    _publ_author_name
    _publ_author_footnote
    _publ_author_address
    'Huang, Ke-Bin' .
;\
School of Chemistry and Chemical Engineering,
Key Laboratory for the Chemistry and Molecular Engineering of Medicinal \
Resources (Ministry of Education),
Guangxi Normal University, Guilin 541004,
People's Republic of China
;
    'Zhang, Gui-Jie' .
;
College of Pharmacy, Guilin Medical College, Guilin 541004,
People's Republic of China
;
_publ_section_synopsis     .
