# Supplementary material for: Cystal structure of N-[2-(benzo[d][1,3]dioxol-5-yl)eth­yl]-4-methyl­benzene­sulfonamide
Source: Acta Crystallogr E Crystallogr Commun. 2015 Jun 6;71(Pt 7):o452. doi: 10.1107/S2056989015010555 (PMC4518912; doi:10.1107/S2056989015010555)
Supplement: Supplementary file 2 [file e-71-0o452-Isup2.hkl]

# 
# h,k,l, Fc-squared, Fo-squared, sigma(Fo-squared) and status flag 
# 
data_I
_shelx_title ' aa in P21/n #  14 '
_shelx_refln_list_code      4 
_shelx_F_calc_maximum      171.90 
_exptl_crystal_F_000       672.00 
_reflns_d_resolution_high  0.8001 
 
loop_ 
 _symmetry_equiv_pos_as_xyz 
 'x, y, z' 
 '-x+1/2, y+1/2, -z+1/2' 
 '-x, -y, -z' 
 'x-1/2, -y-1/2, z-1/2' 
 
_cell_length_a    12.3265 
_cell_length_b     9.9603 
_cell_length_c    12.7021 
_cell_angle_alpha  90.000 
_cell_angle_beta  100.598 
_cell_angle_gamma  90.000 
 
_shelx_F_squared_multiplier     1.000 
 
loop_ 
 _refln_index_h 
 _refln_index_k 
 _refln_index_l 
 _refln_F_squared_calc 
 _refln_F_squared_meas 
 _refln_F_squared_sigma 
 _refln_observed_status 
   2   0   0    17831.58    15435.51   1033.03 o 
   4   0   0      144.78      187.19      3.43 o 
   6   0   0      227.42      255.77      6.64 o 
   8   0   0       38.22       27.99      1.79 o 
  10   0   0      586.58      607.80     14.01 o 
  12   0   0       39.73       37.42      4.02 o 
  14   0   0      183.99      199.66     11.62 o 
   2   1   0       96.55       97.66      1.19 o 
   3   1   0      407.95      406.21      3.09 o 
   4   1   0     1941.70     1934.27     12.88 o 
   5   1   0      430.42      388.63      4.00 o 
   6   1   0      221.50      221.71      3.95 o 
   7   1   0       13.27       14.71      1.06 o 
   8   1   0      208.46      200.83      3.71 o 
   9   1   0       35.96       24.79      1.70 o 
  10   1   0       62.29       56.90      2.74 o 
  11   1   0       21.78       23.05      1.91 o 
  12   1   0       72.37       70.98      3.47 o 
  13   1   0        3.32        1.54      1.22 o 
  14   1   0        9.28        9.00      2.01 o 
  15   1   0        1.33        2.86      2.75 o 
   0   2   0       55.26       80.77      1.26 o 
   1   2   0     7359.68     7271.41     35.98 o 
   2   2   0    13261.21    12548.36     80.27 o 
   3   2   0     9237.92     9256.75     48.86 o 
   4   2   0     2772.74     2725.70     16.53 o 
   5   2   0     1232.77     1271.61     10.78 o 
   6   2   0      297.31      277.70      3.71 o 
   7   2   0       76.53       86.28      2.09 o 
   8   2   0      266.20      278.54      5.13 o 
   9   2   0       87.19       93.29      4.16 o 
  10   2   0       16.12       15.01      1.35 o 
  11   2   0      460.43      477.71      8.94 o 
  12   2   0        5.15        2.80      1.40 o 
  13   2   0      142.12      150.96      6.93 o 
  14   2   0        2.32        3.27      1.81 o 
   1   3   0     3435.83     3290.57     17.11 o 
   2   3   0     2489.88     2490.69     17.09 o 
   3   3   0       16.20       14.77      0.66 o 
   4   3   0     1439.63     1402.75     11.70 o 
   5   3   0        2.36        0.79      0.36 o 
   6   3   0     1009.71      983.87      9.42 o 
   7   3   0      963.13      960.99      8.92 o 
   8   3   0        9.20        4.96      0.71 o 
   9   3   0      466.92      432.79      6.94 o 
  10   3   0        1.16        0.39      0.58 o 
  11   3   0       11.57       11.42      1.85 o 
  12   3   0       21.16       30.08      3.03 o 
  13   3   0       17.24       17.88      2.97 o 
  14   3   0        0.68        1.52      1.35 o 
   0   4   0        0.72        1.66      0.33 o 
   1   4   0      199.49      214.88      2.41 o 
   2   4   0        1.69        0.70      0.26 o 
   3   4   0       96.64      111.39      2.11 o 
   4   4   0        0.10        2.14      0.39 o 
   5   4   0      254.69      254.79      3.52 o 
   6   4   0       23.88       30.11      1.16 o 
   7   4   0      688.07      694.75      7.73 o 
   8   4   0      376.17      361.10      4.91 o 
   9   4   0      514.97      514.39      8.56 o 
  10   4   0      697.30      705.10     13.68 o 
  11   4   0       77.02       80.73      8.76 o 
  12   4   0       75.13       63.19      5.35 o 
  13   4   0       55.75       56.56      6.11 o 
  14   4   0        7.74        6.11      2.01 o 
   1   5   0       47.75       37.69      1.19 o 
   2   5   0     2274.82     2399.80     16.64 o 
   3   5   0     1256.80     1265.66      9.56 o 
   4   5   0      139.23      158.23      2.99 o 
   5   5   0       13.16       15.47      0.96 o 
   6   5   0      161.30      163.91      3.94 o 
   7   5   0      119.39      106.19      2.88 o 
   8   5   0       68.66       58.00      2.05 o 
   9   5   0       29.58       28.74      2.34 o 
  10   5   0       31.90       39.39      3.31 o 
  11   5   0       32.99       36.98      5.44 o 
  12   5   0        0.61       -1.27      1.27 o 
  13   5   0        2.75        1.90      1.83 o 
   0   6   0       26.33       29.09      1.87 o 
   1   6   0       28.13       22.88      1.39 o 
   2   6   0      249.41      232.35      3.55 o 
   3   6   0       80.68       85.50      2.02 o 
   4   6   0      893.15      882.20      9.26 o 
   5   6   0      203.79      203.71      3.72 o 
   6   6   0     1601.87     1629.64     14.39 o 
   7   6   0      242.50      235.78      5.18 o 
   8   6   0      596.53      590.82      9.78 o 
   9   6   0       58.40       65.94      3.64 o 
  10   6   0      152.07      144.25      5.60 o 
  11   6   0       26.08       17.60      3.06 o 
  12   6   0       12.77       18.27      3.09 o 
  13   6   0        0.52        0.62      1.58 o 
   1   7   0      194.40      208.53      4.36 o 
   2   7   0      151.03      160.30      4.05 o 
   3   7   0      239.79      225.06      4.03 o 
   4   7   0        9.12        5.30      0.69 o 
   5   7   0      571.82      544.07      6.89 o 
   6   7   0      372.59      338.49      5.76 o 
   7   7   0       22.87       27.58      1.75 o 
   8   7   0       65.46       73.19      3.46 o 
   9   7   0       55.47       47.85      3.36 o 
  10   7   0      109.95      103.26      5.13 o 
  11   7   0      112.78      114.54      6.67 o 
  12   7   0       45.79       57.68      4.92 o 
   0   8   0      203.54      207.64      6.05 o 
   1   8   0       15.60       12.61      1.07 o 
   2   8   0      102.93      114.64      3.61 o 
   3   8   0      200.65      186.22      5.76 o 
   4   8   0      751.50      739.85      9.93 o 
   5   8   0       57.32       57.17      2.51 o 
   6   8   0      118.13      120.40      3.85 o 
   7   8   0        8.52        8.18      1.14 o 
   8   8   0        0.35        2.92      0.94 o 
   9   8   0       74.10       81.78      4.53 o 
  10   8   0       34.52       24.74      3.61 o 
  11   8   0       93.43       90.35      6.12 o 
   1   9   0      176.20      165.02      4.93 o 
   2   9   0       26.60       23.91      1.92 o 
   3   9   0        2.78        7.58      1.40 o 
   4   9   0      123.48      120.69      4.89 o 
   5   9   0       23.22       25.16      1.91 o 
   6   9   0       23.47       30.03      2.14 o 
   7   9   0      103.01       96.47      4.34 o 
   8   9   0       28.88       26.87      2.66 o 
   9   9   0       12.09       11.52      2.14 o 
  10   9   0       29.31       34.58      3.82 o 
   0  10   0      122.47      114.94      8.05 o 
   1  10   0        1.86        2.00      1.29 o 
   2  10   0        0.07        1.60      0.93 o 
   3  10   0        7.76        9.58      1.32 o 
   4  10   0        5.51        4.51      1.45 o 
   5  10   0        5.07        7.00      1.91 o 
   6  10   0        5.26        8.62      1.88 o 
   7  10   0       29.57       26.00      2.88 o 
   8  10   0        0.76        0.92      1.59 o 
   9  10   0       10.93       18.14      4.90 o 
   1  11   0        5.50        3.55      1.35 o 
   2  11   0        3.84        5.60      1.57 o 
   3  11   0       51.44       58.06      4.27 o 
   4  11   0        8.21       10.69      2.05 o 
   5  11   0       40.79       47.73      4.64 o 
   6  11   0        3.45        1.12      1.74 o 
   7  11   0        0.85        3.18      2.13 o 
   0  12   0       89.44      106.90     11.73 o 
   1  12   0        3.21        0.97      1.36 o 
   2  12   0       13.40       15.66      3.08 o 
   3  12   0        1.02        3.02      1.57 o 
   4  12   0        5.26        9.09      4.11 o 
 -15   0   1      166.35      181.51     17.05 o 
 -13   0   1      404.03      412.36     14.91 o 
 -11   0   1      731.65      731.71     20.26 o 
  -9   0   1      102.70       90.97      4.64 o 
  -7   0   1        0.56        1.31      0.63 o 
  -5   0   1     2197.41     2016.62     21.68 o 
  -3   0   1     1568.26     1674.79     17.09 o 
   3   0   1       21.83       37.87      1.10 o 
   5   0   1      254.82      283.88      5.68 o 
   7   0   1      737.48      853.04     11.90 o 
   9   0   1      244.61      247.47      8.03 o 
  11   0   1        4.28        2.99      1.73 o 
  13   0   1       55.53       59.48      4.84 o 
 -15   1   1       21.37       23.15      2.94 o 
 -14   1   1       30.12       29.20      3.18 o 
 -13   1   1       10.12       10.82      1.73 o 
 -12   1   1       74.28       74.61      3.54 o 
 -11   1   1        4.32        4.62      0.95 o 
 -10   1   1       47.50       41.67      2.35 o 
  -9   1   1      190.72      198.71      4.56 o 
  -8   1   1      141.82      138.98      2.72 o 
  -7   1   1       26.44       18.50      0.89 o 
  -6   1   1       87.10      110.64      2.21 o 
  -5   1   1       46.85       46.79      1.22 o 
  -4   1   1        8.71        5.39      0.37 o 
  -3   1   1     3315.26     3150.13     18.39 o 
  -2   1   1        0.23        0.59      0.13 o 
  -1   1   1      564.46      542.12      6.13 o 
   1   1   1      717.86      622.40      5.19 o 
   2   1   1    18297.88    16274.02    217.66 o 
   3   1   1     1873.01     1878.75     16.50 o 
   4   1   1      119.42      119.94      2.17 o 
   5   1   1      488.36      445.83      5.54 o 
   6   1   1       10.25        7.36      0.76 o 
   7   1   1      311.28      284.33      5.39 o 
   8   1   1       70.06       66.41      2.65 o 
   9   1   1       21.37       25.79      1.75 o 
  10   1   1        5.77        4.69      0.95 o 
  11   1   1      219.44      232.68      6.11 o 
  12   1   1        8.73        7.38      1.21 o 
  13   1   1      282.01      297.71     12.86 o 
  14   1   1       43.54       38.77      3.67 o 
 -15   2   1       30.42       33.86      5.12 o 
 -14   2   1        0.92        3.10      1.18 o 
 -13   2   1       39.44       38.13      4.34 o 
 -12   2   1       51.38       47.24      3.20 o 
 -11   2   1       30.56       32.99      2.33 o 
 -10   2   1       73.59       79.21      3.18 o 
  -9   2   1      365.14      366.02      4.61 o 
  -8   2   1      249.32      249.82      3.59 o 
  -7   2   1      838.23      782.09      7.62 o 
  -6   2   1        5.00        2.78      0.31 o 
  -5   2   1      107.26      113.85      2.17 o 
  -4   2   1     1883.08     1845.37     13.35 o 
  -3   2   1       42.96       45.90      1.07 o 
  -2   2   1     6911.05     6572.36     39.76 o 
  -1   2   1       36.25       40.28      0.77 o 
   0   2   1     3338.86     3273.64     17.91 o 
   1   2   1        1.99        4.30      0.33 o 
   2   2   1     3025.11     3046.33     21.89 o 
   3   2   1      204.87      206.29      2.27 o 
   4   2   1      432.31      453.43      4.71 o 
   5   2   1      500.75      573.67      6.12 o 
   6   2   1     2090.09     2173.95     18.43 o 
   7   2   1      209.99      214.10      4.19 o 
   8   2   1       56.32       52.86      2.31 o 
   9   2   1        0.48        1.02      0.52 o 
  10   2   1        0.04       -0.55      0.55 o 
  11   2   1        0.25        1.04      0.75 o 
  12   2   1      142.40      144.72      7.91 o 
  13   2   1       11.62       13.18      2.28 o 
  14   2   1       82.95       81.61      6.32 o 
 -14   3   1       63.01       67.36      5.90 o 
 -13   3   1       26.43       29.61      3.13 o 
 -12   3   1       40.82       45.61      3.71 o 
 -11   3   1       14.37       12.78      1.56 o 
 -10   3   1       70.24       76.97      2.91 o 
  -9   3   1       31.92       32.74      1.51 o 
  -8   3   1      727.96      765.02      7.56 o 
  -7   3   1      696.44      699.28      8.12 o 
  -6   3   1     2003.41     2035.12     23.30 o 
  -5   3   1      173.74      195.53      3.59 o 
  -4   3   1     3118.01     3237.09     21.80 o 
  -3   3   1      329.98      359.83      3.51 o 
  -2   3   1     1492.41     1330.37      9.50 o 
  -1   3   1     1027.01     1117.93      7.64 o 
   0   3   1      968.39      985.77      6.12 o 
   1   3   1      518.40      543.61      5.81 o 
   2   3   1      153.05      128.21      1.90 o 
   3   3   1      740.60      823.75      6.47 o 
   4   3   1       25.74       16.76      0.69 o 
   5   3   1      532.16      582.92      6.14 o 
   6   3   1      154.56      163.59      2.80 o 
   7   3   1        4.66        5.85      0.85 o 
   8   3   1      149.12      154.56      3.68 o 
   9   3   1       80.58       77.99      2.95 o 
  10   3   1      172.26      177.84      5.61 o 
  11   3   1        3.20        1.93      1.11 o 
  12   3   1       47.51       48.02      3.83 o 
  13   3   1        8.50        6.99      2.09 o 
  14   3   1        1.21        0.85      1.89 o 
 -14   4   1        0.05       -1.33      1.35 o 
 -13   4   1       36.00       42.55      4.54 o 
 -12   4   1        5.11        3.96      2.68 o 
 -11   4   1       15.61       15.88      1.97 o 
 -10   4   1      355.26      352.47      8.38 o 
  -9   4   1        4.62        2.95      0.66 o 
  -8   4   1       31.49       27.02      1.93 o 
  -7   4   1       28.08       24.16      1.26 o 
  -6   4   1      727.54      777.80      7.80 o 
  -5   4   1      729.98      723.37      8.55 o 
  -4   4   1     2229.54     2181.75     15.16 o 
  -3   4   1      663.36      643.39      6.30 o 
  -2   4   1        5.30        6.61      0.43 o 
  -1   4   1      440.04      502.03      5.23 o 
   0   4   1      739.00      749.64      6.01 o 
   1   4   1       14.61        7.57      0.62 o 
   2   4   1      662.77      648.57      6.26 o 
   3   4   1      678.64      744.59      7.04 o 
   4   4   1     3613.96     3719.55     22.71 o 
   5   4   1       36.87       33.55      1.09 o 
   6   4   1      397.34      412.04      4.98 o 
   7   4   1        6.94        9.83      0.79 o 
   8   4   1      239.92      226.99      4.03 o 
   9   4   1       94.40       81.33      3.77 o 
  10   4   1      101.50      107.29      5.18 o 
  11   4   1      128.59      110.14      7.66 o 
  12   4   1        7.71       13.13      2.63 o 
  13   4   1       10.33       10.92      2.59 o 
  14   4   1       15.68       15.90      2.97 o 
 -14   5   1        0.01        2.16      1.78 o 
 -13   5   1        0.38        0.74      1.31 o 
 -12   5   1        2.20        2.58      1.32 o 
 -11   5   1        4.98        2.94      1.20 o 
 -10   5   1       15.16       17.88      2.29 o 
  -9   5   1       59.52       64.25      2.89 o 
  -8   5   1      408.99      425.86      7.78 o 
  -7   5   1       14.06       15.52      1.28 o 
  -6   5   1      420.78      451.69      6.12 o 
  -5   5   1        5.56        7.25      0.76 o 
  -4   5   1      812.95      829.94      7.73 o 
  -3   5   1      145.45      156.68      2.60 o 
  -2   5   1      429.13      464.99      5.25 o 
  -1   5   1       15.53       35.15      1.18 o 
   0   5   1      158.10      182.01      3.20 o 
   1   5   1       74.03       74.86      1.68 o 
   2   5   1      111.57      110.88      2.58 o 
   3   5   1      643.15      637.93      6.14 o 
   4   5   1      234.44      240.49      2.71 o 
   5   5   1      564.27      556.54      4.97 o 
   6   5   1       84.45       87.39      1.58 o 
   7   5   1        8.82        6.19      0.61 o 
   8   5   1        7.19        9.29      1.16 o 
   9   5   1      171.88      180.29      6.95 o 
  10   5   1        0.04       -1.19      1.19 o 
  11   5   1       36.51       35.11      4.08 o 
  12   5   1        1.24        1.91      1.22 o 
  13   5   1       54.34       56.62      5.63 o 
 -13   6   1       51.44       43.26      5.25 o 
 -12   6   1        7.01        6.89      3.10 o 
 -11   6   1      105.51      117.24      7.08 o 
 -10   6   1       54.30       57.56      4.08 o 
  -9   6   1       64.03       64.72      4.74 o 
  -8   6   1       25.43       32.69      3.04 o 
  -7   6   1      382.84      382.71      6.89 o 
  -6   6   1        1.36        0.74      0.44 o 
  -5   6   1      646.15      653.84      7.62 o 
  -4   6   1       65.17       68.11      2.08 o 
  -3   6   1        0.16        0.95      0.42 o 
  -2   6   1      399.99      378.14      4.70 o 
  -1   6   1      152.15      155.57      3.03 o 
   0   6   1      761.96      826.02     10.43 o 
   1   6   1        0.21        0.56      0.25 o 
   2   6   1      194.59      220.79      3.07 o 
   3   6   1      106.44       95.74      2.18 o 
   4   6   1       33.24       37.30      1.44 o 
   5   6   1      276.84      261.20      5.38 o 
   6   6   1        1.13        2.31      0.62 o 
   7   6   1       59.23       56.81      2.34 o 
   8   6   1      112.11      107.13      3.33 o 
   9   6   1       24.34       21.49      2.25 o 
  10   6   1       10.59       10.68      1.72 o 
  11   6   1        0.69        0.48      1.22 o 
  12   6   1        0.80        0.72      1.85 o 
  13   6   1        0.25        0.38      1.41 o 
 -12   7   1       26.55       39.44      4.72 o 
 -11   7   1        0.22       -0.16      1.68 o 
 -10   7   1        8.30        6.76      2.04 o 
  -9   7   1      215.04      225.20      6.86 o 
  -8   7   1       16.79       15.62      1.57 o 
  -7   7   1        6.13        4.11      0.90 o 
  -6   7   1       77.64       73.29      2.57 o 
  -5   7   1       44.68       40.90      1.71 o 
  -4   7   1       15.59       13.58      1.03 o 
  -3   7   1       77.19       66.30      2.15 o 
  -2   7   1       69.17       68.38      2.32 o 
  -1   7   1      105.44       98.50      2.94 o 
   0   7   1       39.63       30.67      1.59 o 
   1   7   1        1.16        2.14      0.45 o 
   2   7   1      289.90      282.53      6.57 o 
   3   7   1      228.83      229.86      4.68 o 
   4   7   1      117.23      112.74      3.09 o 
   5   7   1        0.59        0.68      0.65 o 
   6   7   1       21.70       23.98      1.94 o 
   7   7   1      190.93      188.01      5.09 o 
   8   7   1        0.48        0.92      0.76 o 
   9   7   1      204.93      217.14      7.37 o 
  10   7   1       82.70       69.55      4.31 o 
  11   7   1       49.22       54.63      3.99 o 
  12   7   1       21.92       17.46      3.33 o 
 -11   8   1       50.81       55.81      4.77 o 
 -10   8   1        0.06        2.46      1.41 o 
  -9   8   1       23.61       24.80      3.00 o 
  -8   8   1        2.22        2.36      1.12 o 
  -7   8   1        2.55        5.08      1.23 o 
  -6   8   1        4.28        1.37      0.61 o 
  -5   8   1      130.13      136.61      3.33 o 
  -4   8   1      597.37      554.15      8.26 o 
  -3   8   1       57.19       57.95      2.14 o 
  -2   8   1      115.80      110.11      3.68 o 
  -1   8   1        0.13        0.26      0.46 o 
   0   8   1      232.95      225.80      4.80 o 
   1   8   1        0.59        0.80      0.48 o 
   2   8   1        2.46        1.38      0.80 o 
   3   8   1       92.51       88.21      3.97 o 
   4   8   1       11.93        9.37      1.34 o 
   5   8   1       15.40       15.48      2.38 o 
   6   8   1      174.47      180.06      5.44 o 
   7   8   1        8.26        7.82      1.15 o 
   8   8   1       11.42       10.73      1.32 o 
   9   8   1        0.00        0.12      0.87 o 
  10   8   1      189.29      188.21      7.33 o 
  11   8   1        0.17        0.69      1.69 o 
 -10   9   1       11.10        5.74      2.06 o 
  -9   9   1        4.42        4.54      1.53 o 
  -8   9   1       22.54       23.70      2.53 o 
  -7   9   1        0.68        1.38      0.90 o 
  -6   9   1       55.54       60.37      3.08 o 
  -5   9   1        5.91        4.06      0.79 o 
  -4   9   1       13.60       13.23      1.28 o 
  -3   9   1        0.43       -0.64      0.82 o 
  -2   9   1       15.87       16.66      2.01 o 
  -1   9   1        0.03        1.13      0.63 o 
   0   9   1      136.76      147.54      4.59 o 
   1   9   1       81.67       84.97      3.56 o 
   2   9   1      728.96      712.71     14.59 o 
   3   9   1       24.41       25.56      2.11 o 
   4   9   1      168.50      159.34      6.45 o 
   5   9   1        0.09        1.32      1.18 o 
   6   9   1      142.52      135.25      5.35 o 
   7   9   1       34.98       37.07      2.64 o 
   8   9   1        9.89        7.87      1.66 o 
   9   9   1       17.55       20.20      3.35 o 
  10   9   1       25.13       22.30      3.62 o 
  -9  10   1        3.56        3.31      1.78 o 
  -8  10   1        7.37        2.97      1.44 o 
  -7  10   1        8.84        8.83      1.64 o 
  -6  10   1       84.62       92.25      4.86 o 
  -5  10   1       27.91       27.01      3.16 o 
  -4  10   1       46.76       47.08      3.78 o 
  -3  10   1        0.32        0.42      0.91 o 
  -2  10   1       39.70       35.08      3.16 o 
  -1  10   1       13.32       14.72      2.06 o 
   0  10   1        6.08        4.98      1.33 o 
   1  10   1        3.05        2.87      1.24 o 
   2  10   1      104.76      106.12      4.30 o 
   3  10   1       36.02       35.44      2.75 o 
   4  10   1       25.32       29.53      2.93 o 
   5  10   1       13.72       11.50      2.21 o 
   6  10   1       87.97       96.72      5.42 o 
   7  10   1        4.94        7.07      1.75 o 
   8  10   1       97.15      109.70      7.18 o 
  -7  11   1        6.63        8.34      2.63 o 
  -6  11   1       11.17        8.69      2.17 o 
  -5  11   1        5.17        9.37      2.44 o 
  -4  11   1       63.30       77.74      5.94 o 
  -3  11   1       56.46       56.15      5.00 o 
  -2  11   1       37.34       44.74      3.74 o 
  -1  11   1        1.95        1.20      1.09 o 
   0  11   1        4.28        4.82      1.87 o 
   1  11   1       13.64       12.45      2.18 o 
   2  11   1        9.47       10.57      2.18 o 
   3  11   1        1.76        2.15      1.03 o 
   4  11   1       36.92       30.41      4.93 o 
   5  11   1       85.91       85.76      5.27 o 
   6  11   1        1.90        4.14      1.37 o 
  -4  12   1        0.69        1.62      2.14 o 
  -3  12   1        0.49        0.30      1.31 o 
  -2  12   1        1.29        0.88      1.51 o 
  -1  12   1       24.99       29.42      3.91 o 
   0  12   1        2.39        1.15      1.40 o 
   1  12   1       17.83       18.21      3.71 o 
   2  12   1        3.15        0.89      1.44 o 
   3  12   1        0.16       -1.71      1.71 o 
 -14   0   2        6.44        5.85      1.67 o 
 -12   0   2      555.88      576.70     18.23 o 
 -10   0   2      722.63      722.30     15.57 o 
  -8   0   2      275.56      237.89      6.32 o 
  -6   0   2      180.44      246.56      5.19 o 
  -4   0   2     4515.34     4481.44     43.11 o 
  -2   0   2       21.44       34.34      2.42 o 
   0   0   2      898.16      967.73     14.57 o 
   2   0   2     1643.66     1491.08     12.78 o 
   4   0   2      853.43      859.05     11.52 o 
   6   0   2        0.25        0.98      0.56 o 
   8   0   2      160.57      177.16      4.90 o 
  10   0   2       43.02       54.95      3.93 o 
  12   0   2       54.11       65.87      4.79 o 
  14   0   2        1.17        0.90      3.30 o 
 -15   1   2        2.62        3.65      2.27 o 
 -14   1   2        0.83        1.56      1.05 o 
 -13   1   2      128.87      125.70      5.40 o 
 -12   1   2      113.33      108.25      4.50 o 
 -11   1   2       81.30       79.84      3.21 o 
 -10   1   2      219.10      216.88      5.10 o 
  -9   1   2       63.66       70.38      2.66 o 
  -8   1   2      260.68      262.99      4.43 o 
  -7   1   2      477.91      514.40      6.96 o 
  -6   1   2      112.17      108.01      2.87 o 
  -5   1   2      254.75      249.89      4.23 o 
  -4   1   2     3929.27     3783.53     34.38 o 
  -3   1   2    24841.26    23348.60    296.96 o 
  -2   1   2    29549.15    25289.33    699.61 o 
  -1   1   2     2441.24     2330.74     22.72 o 
   0   1   2    18299.79    15988.30    175.00 o 
   1   1   2      501.32      506.73      3.99 o 
   2   1   2     3218.24     2918.06     18.05 o 
   3   1   2      259.99      272.68      3.31 o 
   4   1   2        4.25        1.44      0.28 o 
   5   1   2       25.29       29.29      0.97 o 
   6   1   2        0.12       -0.20      0.20 o 
   7   1   2       87.64       80.92      3.04 o 
   8   1   2      361.91      375.79      7.54 o 
   9   1   2      124.89      113.36      3.77 o 
  10   1   2      152.84      155.80      4.73 o 
  11   1   2        1.08        1.65      0.76 o 
  12   1   2      274.11      289.06      8.18 o 
  13   1   2      101.98      109.35      5.90 o 
  14   1   2       80.50       80.17      6.32 o 
 -15   2   2        1.32        0.60      1.39 o 
 -14   2   2        0.55        1.05      1.28 o 
 -13   2   2        5.43        3.00      1.06 o 
 -12   2   2        1.21        0.32      0.89 o 
 -11   2   2      100.73       99.03      3.55 o 
 -10   2   2       83.86       82.06      3.47 o 
  -9   2   2      622.84      600.73      9.25 o 
  -8   2   2       78.34       75.13      3.67 o 
  -7   2   2      290.55      286.49      6.16 o 
  -6   2   2       35.16       37.01      1.81 o 
  -5   2   2      175.07      148.48      3.01 o 
  -4   2   2     1033.12     1022.62      8.31 o 
  -3   2   2     2935.77     3203.22     23.86 o 
  -2   2   2     5162.58     4943.66     44.16 o 
  -1   2   2      557.77      499.81      5.10 o 
   0   2   2        9.46       11.87      0.56 o 
   1   2   2     5549.71     5461.98     42.08 o 
   2   2   2     5759.83     5540.31     48.83 o 
   3   2   2     1060.95      981.09      8.39 o 
   4   2   2       12.94       13.10      0.66 o 
   5   2   2      969.52      990.12      9.42 o 
   6   2   2        4.83       10.06      0.81 o 
   7   2   2        7.88       10.89      1.02 o 
   8   2   2       21.14       21.96      1.58 o 
   9   2   2      113.01      103.83      3.88 o 
  10   2   2        0.08        0.41      0.61 o 
  11   2   2       26.24       26.34      2.35 o 
  12   2   2        0.04       -0.14      1.00 o 
  13   2   2       61.52       53.89      5.00 o 
  14   2   2        0.84        4.76      1.87 o 
 -14   3   2        0.00       -0.11      1.14 o 
 -13   3   2      171.95      171.82      7.56 o 
 -12   3   2      157.17      138.10      4.95 o 
 -11   3   2      187.99      184.27      5.47 o 
 -10   3   2       44.14       43.39      2.48 o 
  -9   3   2       50.97       50.02      4.27 o 
  -8   3   2       49.86       51.04      2.18 o 
  -7   3   2      177.90      171.92      4.03 o 
  -6   3   2      897.01      956.95     11.24 o 
  -5   3   2     1681.35     1895.70     16.29 o 
  -4   3   2     5061.86     5345.57     36.39 o 
  -3   3   2      867.18      856.13     10.42 o 
  -2   3   2     1399.20     1454.25     11.15 o 
  -1   3   2      773.18      794.80      8.33 o 
   0   3   2     4078.14     4232.42     35.64 o 
   1   3   2       60.33       58.62      1.99 o 
   2   3   2     2092.35     2122.28     63.42 o 
   3   3   2     3035.52     3224.76     30.02 o 
   4   3   2        0.28        2.51      0.51 o 
   5   3   2      108.66       83.44      1.70 o 
   6   3   2      133.95      142.48      3.03 o 
   7   3   2        1.23        0.53      0.41 o 
   8   3   2       75.24       83.85      2.57 o 
   9   3   2       51.08       65.00      2.53 o 
  10   3   2       35.24       37.34      2.57 o 
  11   3   2       82.61       95.72      7.62 o 
  12   3   2       14.73       10.16      3.04 o 
  13   3   2       24.85       30.96      3.96 o 
  14   3   2        2.70        2.76      1.50 o 
 -14   4   2        1.46        1.53      1.30 o 
 -13   4   2        0.01        2.22      1.16 o 
 -12   4   2       56.74       54.25      3.59 o 
 -11   4   2      105.51      104.65      4.75 o 
 -10   4   2        0.09        1.14      0.78 o 
  -9   4   2      269.01      287.51      7.41 o 
  -8   4   2      285.30      271.12      5.68 o 
  -7   4   2       21.47       25.84      1.65 o 
  -6   4   2     1194.62     1126.88     11.93 o 
  -5   4   2      134.88      163.86      3.23 o 
  -4   4   2      222.98      264.76      6.24 o 
  -3   4   2      256.96      239.90      3.90 o 
  -2   4   2     3016.40     3062.59     25.59 o 
  -1   4   2     1227.68     1177.72     13.12 o 
   0   4   2       62.96       68.15      1.58 o 
   1   4   2      182.31      168.35      3.10 o 
   2   4   2       18.56       20.32      0.87 o 
   3   4   2      358.15      342.38      6.14 o 
   4   4   2      147.45      148.45      2.28 o 
   5   4   2      409.56      390.38      4.67 o 
   6   4   2      331.07      349.67      5.21 o 
   7   4   2      628.93      606.35      7.57 o 
   8   4   2      107.63      123.10      3.83 o 
   9   4   2      113.90      119.47      4.62 o 
  10   4   2       31.30       30.30      2.96 o 
  11   4   2      115.62      108.94      9.15 o 
  12   4   2        0.19        0.23      1.46 o 
  13   4   2        1.21        2.11      1.43 o 
 -14   5   2        4.57        2.84      1.41 o 
 -13   5   2        0.01        0.25      1.23 o 
 -12   5   2        9.75        8.76      1.96 o 
 -11   5   2       39.03       36.21      3.32 o 
 -10   5   2      343.22      334.74      9.87 o 
  -9   5   2      609.90      624.13     13.89 o 
  -8   5   2     1233.93     1221.79     17.38 o 
  -7   5   2      284.84      284.20      5.43 o 
  -6   5   2      196.78      189.96      4.63 o 
  -5   5   2       86.54       81.58      2.52 o 
  -4   5   2       20.34       20.50      1.20 o 
  -3   5   2       14.54        9.79      0.65 o 
  -2   5   2      129.18      117.14      2.34 o 
  -1   5   2       73.38       93.23      2.12 o 
   0   5   2       40.80       44.09      1.94 o 
   1   5   2       14.33       17.03      1.09 o 
   2   5   2     1122.76     1109.60      9.36 o 
   3   5   2       34.70       43.26      1.42 o 
   4   5   2      785.92      775.70      9.80 o 
   5   5   2        1.91        0.93      0.52 o 
   6   5   2      818.15      809.07      9.95 o 
   7   5   2      153.52      161.92      4.85 o 
   8   5   2      518.04      493.12      9.18 o 
   9   5   2      163.77      168.88      6.19 o 
  10   5   2      164.57      162.81      9.70 o 
  11   5   2       32.05       32.64      3.32 o 
  12   5   2       11.91       13.02      2.65 o 
  13   5   2       23.55       22.14      3.07 o 
 -13   6   2        1.47        0.57      1.48 o 
 -12   6   2       25.14       28.98      3.13 o 
 -11   6   2       12.92        8.70      1.80 o 
 -10   6   2        7.15        1.46      1.20 o 
  -9   6   2       30.43       26.39      2.06 o 
  -8   6   2      256.95      233.07      6.82 o 
  -7   6   2      113.56      114.51      3.25 o 
  -6   6   2      257.16      261.40      6.03 o 
  -5   6   2      264.40      285.43      4.92 o 
  -4   6   2       44.37       50.72      1.82 o 
  -3   6   2       62.19       49.16      1.52 o 
  -2   6   2      130.24      173.34      3.14 o 
  -1   6   2       46.82       56.42      1.82 o 
   0   6   2      264.06      249.59      4.67 o 
   1   6   2       19.01       15.89      1.11 o 
   2   6   2      288.66      293.23      4.31 o 
   3   6   2       36.72       33.37      1.27 o 
   4   6   2      105.73       89.53      3.21 o 
   5   6   2      315.94      283.07      5.32 o 
   6   6   2       63.39       67.03      2.80 o 
   7   6   2       24.60       23.63      1.98 o 
   8   6   2       24.17       26.10      2.12 o 
   9   6   2        1.94        1.50      1.03 o 
  10   6   2      105.00      114.91      5.47 o 
  11   6   2       18.43       15.91      2.48 o 
  12   6   2       61.00       70.48      5.38 o 
 -12   7   2       42.49       44.69      5.11 o 
 -11   7   2       54.01       54.78      5.46 o 
 -10   7   2        6.38        8.46      1.79 o 
  -9   7   2       56.31       56.81      3.15 o 
  -8   7   2      132.92      133.08      4.20 o 
  -7   7   2      145.66      140.39      4.18 o 
  -6   7   2      320.56      316.48      6.24 o 
  -5   7   2       42.54       42.83      1.92 o 
  -4   7   2       57.19       65.01      2.02 o 
  -3   7   2        0.41       -0.12      0.34 o 
  -2   7   2      405.04      409.94      5.54 o 
  -1   7   2      130.48      132.80      3.20 o 
   0   7   2      661.64      669.12      9.77 o 
   1   7   2        6.12        6.14      0.81 o 
   2   7   2     1525.64     1541.02     19.99 o 
   3   7   2       42.10       34.05      3.04 o 
   4   7   2      525.53      517.00     11.06 o 
   5   7   2       42.07       37.36      2.87 o 
   6   7   2      476.24      486.94      9.11 o 
   7   7   2       35.08       35.13      2.71 o 
   8   7   2      312.88      302.22      7.65 o 
   9   7   2       16.59       16.10      2.17 o 
  10   7   2        0.27        0.48      1.05 o 
  11   7   2        2.19        1.70      1.19 o 
  12   7   2        1.93        3.16      2.26 o 
 -11   8   2       21.70       18.43      3.25 o 
 -10   8   2       14.17       10.78      3.07 o 
  -9   8   2       50.79       47.89      3.57 o 
  -8   8   2       11.35       15.76      1.81 o 
  -7   8   2       39.74       43.34      2.49 o 
  -6   8   2        0.11        0.59      0.58 o 
  -5   8   2      103.26       97.92      3.93 o 
  -4   8   2       21.90       22.33      1.24 o 
  -3   8   2      201.18      199.15      4.33 o 
  -2   8   2       32.38       34.44      1.70 o 
  -1   8   2      466.52      438.57      7.80 o 
   0   8   2      180.78      173.91      4.43 o 
   1   8   2      274.02      267.92      6.83 o 
   2   8   2      521.36      496.65      9.83 o 
   3   8   2      101.47      110.85      4.45 o 
   4   8   2      275.94      261.34      8.00 o 
   5   8   2       25.71       26.18      2.56 o 
   6   8   2       19.19       23.01      2.18 o 
   7   8   2        2.61        2.96      1.05 o 
   8   8   2      120.94      130.35      5.55 o 
   9   8   2       58.60       67.35      4.78 o 
  10   8   2       39.52       46.30      4.17 o 
  11   8   2       68.35       72.55      5.36 o 
 -10   9   2        0.91        0.51      1.18 o 
  -9   9   2       43.05       44.34      3.58 o 
  -8   9   2        1.40        1.61      0.81 o 
  -7   9   2       15.63       16.93      1.90 o 
  -6   9   2       13.01       11.31      1.43 o 
  -5   9   2        0.74        1.13      0.75 o 
  -4   9   2       61.38       57.94      3.46 o 
  -3   9   2       19.53       19.35      2.56 o 
  -2   9   2        3.24        2.91      0.99 o 
  -1   9   2       30.89       33.15      2.74 o 
   0   9   2       61.31       60.79      3.38 o 
   1   9   2      151.90      147.82      7.31 o 
   2   9   2        3.51        5.88      1.27 o 
   3   9   2        1.79        2.70      1.06 o 
   4   9   2       12.25       16.79      1.91 o 
   5   9   2        4.81        5.56      1.32 o 
   6   9   2        0.91        2.41      0.97 o 
   7   9   2        0.05        1.34      1.12 o 
   8   9   2       10.77        9.01      1.85 o 
   9   9   2       88.52       89.36      6.43 o 
  -9  10   2        1.74        1.24      1.99 o 
  -8  10   2        1.34        3.56      1.13 o 
  -7  10   2       43.52       46.52      3.59 o 
  -6  10   2        6.26        6.77      1.95 o 
  -5  10   2      154.22      164.30      7.12 o 
  -4  10   2        1.35        3.79      2.48 o 
  -3  10   2       66.88       59.55      5.83 o 
  -2  10   2        2.32        2.19      1.48 o 
  -1  10   2       42.68       43.71      5.44 o 
   0  10   2      195.72      214.45     11.20 o 
   1  10   2        0.85        3.05      1.15 o 
   2  10   2      102.66       98.80      4.62 o 
   3  10   2        5.57        5.49      1.24 o 
   4  10   2       16.56       16.10      2.02 o 
   5  10   2       61.54       59.30      4.26 o 
   6  10   2       28.56       32.31      3.77 o 
   7  10   2      116.99      129.92      7.76 o 
   8  10   2       33.68       37.52      4.40 o 
  -7  11   2        8.27       10.31      2.43 o 
  -6  11   2        4.02        0.84      1.65 o 
  -5  11   2       34.20       29.96      4.73 o 
  -4  11   2       75.31       86.71      7.93 o 
  -3  11   2       19.05       30.88      5.67 o 
  -2  11   2       54.99       48.97      4.74 o 
  -1  11   2        0.06       -0.03      1.63 o 
   0  11   2       29.12       30.74      3.77 o 
   1  11   2       20.54       21.93      3.17 o 
   2  11   2        4.01        1.61      1.32 o 
   3  11   2        0.00        0.39      1.23 o 
   4  11   2       50.83       47.26      3.87 o 
   5  11   2        2.29       -0.30      1.15 o 
   6  11   2       48.17       42.67      4.58 o 
  -3  12   2        2.84        4.71      2.23 o 
  -2  12   2        0.94       -1.89      1.89 o 
  -1  12   2        0.07        3.92      2.41 o 
   0  12   2        3.89        2.38      1.43 o 
   1  12   2        1.23        2.32      1.48 o 
   2  12   2       17.09       12.24      2.62 o 
   3  12   2       10.27       10.78      4.58 o 
 -15   0   3       17.25       23.27      5.73 o 
 -13   0   3        4.96        5.42      1.84 o 
 -11   0   3      297.22      288.14      8.40 o 
  -9   0   3      112.17      128.54      5.56 o 
  -7   0   3        5.05        4.12      0.91 o 
  -5   0   3     4854.73     4957.37     98.13 o 
  -3   0   3     5582.11     5504.84    105.12 o 
  -1   0   3     1714.97     1720.18     40.93 o 
   1   0   3    10018.85     9346.87    111.91 o 
   3   0   3      342.37      321.41      5.48 o 
   5   0   3      205.52      207.92      7.85 o 
   7   0   3      157.96      164.44      7.19 o 
   9   0   3      198.61      207.89      9.08 o 
  11   0   3      725.36      708.99     25.82 o 
  13   0   3        1.46        3.30      2.04 o 
 -15   1   3       81.77       75.11      6.10 o 
 -14   1   3        0.72        1.32      1.33 o 
 -13   1   3      188.66      189.31      8.82 o 
 -12   1   3       20.95       16.66      1.75 o 
 -11   1   3      364.59      378.05      8.15 o 
 -10   1   3        0.26       -0.74      0.74 o 
  -9   1   3      311.87      300.39      8.85 o 
  -8   1   3       26.40       27.29      1.81 o 
  -7   1   3      156.06      154.53      4.18 o 
  -6   1   3      854.68      915.96     10.76 o 
  -5   1   3      450.85      395.17      6.30 o 
  -4   1   3        3.80        1.83      0.77 o 
  -3   1   3     1669.24     1567.02     24.67 o 
  -2   1   3     1186.31     1197.00     15.89 o 
  -1   1   3      341.81      289.01      4.80 o 
   0   1   3     2485.45     2371.52     25.84 o 
   1   1   3      630.03      589.51      6.14 o 
   2   1   3     2201.30     2302.36     17.89 o 
   3   1   3      552.21      556.17      5.99 o 
   4   1   3      659.61      711.20      6.91 o 
   5   1   3     1016.24     1153.38     17.57 o 
   6   1   3      302.42      276.21      4.49 o 
   7   1   3      392.15      403.77      6.06 o 
   8   1   3       19.50       21.92      1.74 o 
   9   1   3        0.58        2.28      0.76 o 
  10   1   3      141.52      137.65      4.50 o 
  11   1   3      155.74      150.14      6.38 o 
  12   1   3      108.85      115.36      5.15 o 
  13   1   3       50.74       48.25      5.43 o 
  14   1   3      108.84      101.75      8.87 o 
 -15   2   3        6.02       11.27      2.59 o 
 -14   2   3       25.75       28.95      3.17 o 
 -13   2   3       27.06       26.49      2.31 o 
 -12   2   3       44.29       41.46      2.76 o 
 -11   2   3        2.61        2.31      0.86 o 
 -10   2   3      757.47      742.75     12.49 o 
  -9   2   3       16.30       14.51      1.67 o 
  -8   2   3      151.56      161.38      4.37 o 
  -7   2   3       69.54       67.43      2.64 o 
  -6   2   3     1728.25     1707.14     21.94 o 
  -5   2   3      510.04      587.27      8.16 o 
  -4   2   3      153.79      140.09      3.47 o 
  -3   2   3      115.99      131.37      3.25 o 
  -2   2   3        4.05       11.45      0.98 o 
  -1   2   3     1052.72     1031.13     11.76 o 
   0   2   3     1822.59     1756.74     16.11 o 
   1   2   3      109.55       96.21      2.06 o 
   2   2   3       89.88       90.68      2.12 o 
   3   2   3     1806.77     1845.38     15.83 o 
   4   2   3     2521.52     2543.41     22.25 o 
   5   2   3      765.60      752.57      6.82 o 
   6   2   3       29.83       33.74      1.70 o 
   7   2   3       56.90       50.65      2.00 o 
   8   2   3       61.06       56.95      2.15 o 
   9   2   3      108.64       93.66      3.49 o 
  10   2   3       10.47       10.07      1.55 o 
  11   2   3        2.08        3.62      0.94 o 
  12   2   3       44.14       38.80      3.48 o 
  13   2   3       38.59       29.36      7.04 o 
  14   2   3        0.73        0.60      1.64 o 
 -14   3   3        0.52        1.24      1.26 o 
 -13   3   3        8.04        8.02      1.67 o 
 -12   3   3       27.79       26.77      2.23 o 
 -11   3   3       33.15       36.02      2.69 o 
 -10   3   3       29.72       29.35      2.76 o 
  -9   3   3       12.01       20.18      1.54 o 
  -8   3   3      444.07      452.12     10.50 o 
  -7   3   3       74.34       69.63      2.25 o 
  -6   3   3     1007.38      997.79     10.50 o 
  -5   3   3       57.34       70.90      1.93 o 
  -4   3   3     2612.68     2738.55     22.76 o 
  -3   3   3     1115.94     1188.73     12.53 o 
  -2   3   3      420.75      385.75      4.93 o 
  -1   3   3      175.60      174.55      3.10 o 
   0   3   3       88.21      122.91      2.56 o 
   1   3   3     1733.41     1782.90     16.61 o 
   2   3   3     3233.87     3373.84     26.26 o 
   3   3   3     2924.02     3286.50     28.93 o 
   4   3   3     3480.30     3527.07     38.07 o 
   5   3   3      106.87      108.19      3.41 o 
   6   3   3      196.32      208.59      4.66 o 
   7   3   3       27.83       24.24      1.72 o 
   8   3   3       81.46       78.05      3.47 o 
   9   3   3        7.72        8.48      1.36 o 
  10   3   3      238.92      230.93     10.13 o 
  11   3   3        1.52        1.94      1.43 o 
  12   3   3       71.19       72.27      5.77 o 
  13   3   3        0.19        0.43      1.29 o 
 -14   4   3        6.07        3.28      1.61 o 
 -13   4   3        0.70        0.20      0.91 o 
 -12   4   3       99.00      124.70      5.51 o 
 -11   4   3        7.34        9.11      1.43 o 
 -10   4   3       62.41       66.22      3.62 o 
  -9   4   3       27.60       28.74      2.08 o 
  -8   4   3     1141.90     1153.02     14.24 o 
  -7   4   3        1.76        0.61      0.64 o 
  -6   4   3     1392.25     1369.05     14.31 o 
  -5   4   3       82.31       61.50      1.85 o 
  -4   4   3     1012.65     1050.03     12.95 o 
  -3   4   3      705.79      795.84      8.58 o 
  -2   4   3     1541.10     1573.56     14.15 o 
  -1   4   3       40.91       33.23      1.33 o 
   0   4   3      180.43      188.25      3.37 o 
   1   4   3        2.28        2.14      0.58 o 
   2   4   3      354.50      362.31      8.84 o 
   3   4   3       58.92       80.57      4.95 o 
   4   4   3       62.25       60.79      2.02 o 
   5   4   3      306.67      280.21      5.65 o 
   6   4   3       10.97       13.12      1.23 o 
   7   4   3      216.98      212.78      4.75 o 
   8   4   3        0.10        0.75      0.57 o 
   9   4   3        1.46        0.80      1.37 o 
  10   4   3       58.65       57.08      3.70 o 
  11   4   3        1.01        2.08      1.11 o 
  12   4   3       13.25       11.19      3.91 o 
  13   4   3       34.46       38.09      3.97 o 
 -14   5   3        1.14        1.85      1.88 o 
 -13   5   3       51.13       54.35      4.45 o 
 -12   5   3       20.87       18.03      3.39 o 
 -11   5   3       11.41        9.98      1.87 o 
 -10   5   3        0.28        0.41      0.89 o 
  -9   5   3      439.60      445.19     15.10 o 
  -8   5   3        0.83        2.87      0.89 o 
  -7   5   3     1281.70     1262.72     16.18 o 
  -6   5   3      154.48      164.00      4.60 o 
  -5   5   3      184.90      181.36      3.85 o 
  -4   5   3       75.20       68.27      2.27 o 
  -3   5   3        6.09       10.99      0.93 o 
  -2   5   3     2432.42     2671.06     31.54 o 
  -1   5   3        9.10       22.07      1.39 o 
   0   5   3     1626.30     1761.38     17.46 o 
   1   5   3     1122.24     1133.40     17.21 o 
   2   5   3       40.19       35.33      3.35 o 
   3   5   3       65.67       78.18      5.18 o 
   4   5   3        0.61        0.52      1.08 o 
   5   5   3      140.49      119.34      4.33 o 
   6   5   3       19.00       21.95      1.95 o 
   7   5   3      136.13      134.02      4.91 o 
   8   5   3      145.75      126.67      4.50 o 
   9   5   3       20.31       12.79      1.77 o 
  10   5   3       19.38       23.41      2.55 o 
  11   5   3        2.46        3.18      1.29 o 
  12   5   3       48.09       63.50      5.02 o 
  13   5   3        4.72        7.45      2.50 o 
 -13   6   3        5.09        3.96      1.40 o 
 -12   6   3        0.25        3.09      1.56 o 
 -11   6   3        4.74        3.81      1.37 o 
 -10   6   3      193.12      198.47      6.87 o 
  -9   6   3       19.05       19.83      1.85 o 
  -8   6   3      105.86      106.60      4.61 o 
  -7   6   3       79.97       80.61      3.38 o 
  -6   6   3      116.01      137.67      3.68 o 
  -5   6   3        0.43        0.00      0.41 o 
  -4   6   3        0.33        0.27      0.27 o 
  -3   6   3       55.26       52.40      1.80 o 
  -2   6   3      287.71      297.76      5.71 o 
  -1   6   3        0.07        0.24      0.32 o 
   0   6   3        1.21        5.63      0.78 o 
   1   6   3       57.68       47.11      1.67 o 
   2   6   3       20.08       13.28      1.78 o 
   3   6   3      466.00      449.98     11.36 o 
   4   6   3      173.12      161.61      6.70 o 
   5   6   3      560.40      572.76     13.85 o 
   6   6   3       17.30       26.03      2.31 o 
   7   6   3       18.89       23.77      2.20 o 
   8   6   3        0.09        1.53      0.93 o 
   9   6   3       82.64       91.60      5.33 o 
  10   6   3       39.06       41.05      3.80 o 
  11   6   3      135.43      140.48      8.71 o 
  12   6   3       59.49       62.95      5.47 o 
 -12   7   3        1.14       -1.70      1.70 o 
 -11   7   3       32.30       30.00      5.01 o 
 -10   7   3       11.09       13.00      1.88 o 
  -9   7   3       44.04       47.51      2.96 o 
  -8   7   3        0.55       -0.30      0.75 o 
  -7   7   3      289.09      285.71      6.31 o 
  -6   7   3      113.14      110.54      4.98 o 
  -5   7   3       82.97       88.19      3.05 o 
  -4   7   3       17.03       16.12      1.27 o 
  -3   7   3      353.72      336.03      5.53 o 
  -2   7   3        3.47        3.03      0.59 o 
  -1   7   3       23.22       22.99      1.99 o 
   0   7   3       64.34       69.94      3.07 o 
   1   7   3      173.14      165.08      3.91 o 
   2   7   3      145.97      142.92      6.21 o 
   3   7   3      143.44      129.82      6.15 o 
   4   7   3      212.88      212.30      8.18 o 
   5   7   3        3.63        3.30      1.26 o 
   6   7   3      117.85      129.97      6.73 o 
   7   7   3      198.97      182.59      7.00 o 
   8   7   3      273.57      254.99      7.74 o 
   9   7   3        1.86        2.16      1.27 o 
  10   7   3       34.05       26.77      3.18 o 
  11   7   3       12.39       14.67      2.52 o 
 -11   8   3       35.68       34.87      4.39 o 
 -10   8   3        5.24        4.31      1.63 o 
  -9   8   3       48.15       50.79      3.58 o 
  -8   8   3        0.13        0.24      0.82 o 
  -7   8   3        1.51        1.35      0.69 o 
  -6   8   3        2.79        4.32      1.06 o 
  -5   8   3       16.70        9.82      1.15 o 
  -4   8   3        0.02        0.74      0.71 o 
  -3   8   3       68.91       55.15      2.56 o 
  -2   8   3       28.58       34.34      1.95 o 
  -1   8   3      131.83      148.44      4.76 o 
   0   8   3      919.90      887.03     15.26 o 
   1   8   3      117.09      117.32      8.39 o 
   2   8   3      209.76      209.30      8.06 o 
   3   8   3       64.71       64.74      5.77 o 
   4   8   3      105.78       89.94      5.52 o 
   5   8   3       52.53       47.10      4.11 o 
   6   8   3        0.99        2.15      1.11 o 
   7   8   3      360.86      364.57     10.56 o 
   8   8   3        1.60        4.36      1.31 o 
   9   8   3       16.09       26.45      3.62 o 
  10   8   3       33.93       29.70      3.88 o 
 -10   9   3        0.82       -0.42      2.37 o 
  -9   9   3        1.85        2.94      1.22 o 
  -8   9   3        0.43        1.69      0.99 o 
  -7   9   3        2.87        1.75      0.90 o 
  -6   9   3       13.79       15.52      2.25 o 
  -5   9   3       14.73       12.36      1.86 o 
  -4   9   3       25.09       19.80      2.24 o 
  -3   9   3       14.36       15.49      2.05 o 
  -2   9   3      246.86      225.90      7.33 o 
  -1   9   3      105.17       92.96      5.43 o 
   0   9   3       46.18       45.97      3.91 o 
   1   9   3        0.24        2.12      1.07 o 
   2   9   3      249.11      259.85      8.28 o 
   3   9   3       72.27       61.91      4.67 o 
   4   9   3      130.72      134.92      8.30 o 
   5   9   3       10.91        8.91      2.01 o 
   6   9   3       42.65       44.29      3.68 o 
   7   9   3        5.27       10.38      2.03 o 
   8   9   3      117.87      124.84      6.42 o 
   9   9   3       19.49       19.60      3.38 o 
  -9  10   3        7.28        9.44      3.25 o 
  -8  10   3        0.70        2.41      1.16 o 
  -7  10   3        0.71        2.75      1.65 o 
  -6  10   3      144.68      154.71      7.08 o 
  -5  10   3       24.32       18.60      2.93 o 
  -4  10   3       87.45      111.98      6.91 o 
  -3  10   3        6.48        3.60      2.11 o 
  -2  10   3       96.97      119.41      8.88 o 
  -1  10   3       31.24       30.00      7.79 o 
   0  10   3       47.69       49.58      4.28 o 
   1  10   3       50.86       43.35      4.03 o 
   2  10   3       80.31       72.86      4.50 o 
   3  10   3        0.64       -0.90      1.06 o 
   4  10   3       62.03       58.37      4.21 o 
   5  10   3        2.57        4.39      1.71 o 
   6  10   3        1.36        2.47      1.86 o 
   7  10   3        2.56        5.42      1.73 o 
   8  10   3       14.39       23.63      2.99 o 
  -7  11   3        3.95        1.02      2.75 o 
  -6  11   3       11.50        7.89      4.47 o 
  -5  11   3       43.51       50.73      4.92 o 
  -4  11   3        1.25        0.83      1.71 o 
  -3  11   3       33.47       25.78      4.53 o 
  -2  11   3       10.13        7.97      4.17 o 
  -1  11   3       29.49       27.15      4.53 o 
   0  11   3       10.94        7.32      2.46 o 
   1  11   3        4.73        7.85      2.47 o 
   2  11   3       15.57       17.97      3.59 o 
   3  11   3       19.48       17.50      2.34 o 
   4  11   3       18.42       19.82      3.03 o 
   5  11   3       13.06       10.78      2.40 o 
  -3  12   3        0.90       -0.07      3.54 o 
  -2  12   3       30.84       38.24      5.65 o 
  -1  12   3        3.82        6.34      2.97 o 
   0  12   3       44.61       57.89      7.46 o 
   1  12   3        2.83        1.98      1.51 o 
   2  12   3        0.10       -0.32      2.73 o 
 -14   0   4       22.23       17.42      3.49 o 
 -12   0   4       28.88       27.81      3.18 o 
 -10   0   4      533.58      527.67     15.87 o 
  -8   0   4     1099.74     1040.50     20.03 o 
  -6   0   4      106.60       85.74      6.89 o 
  -4   0   4     5516.97     5825.96     80.09 o 
  -2   0   4      593.15      633.26     18.22 o 
   0   0   4      426.26      318.70     11.13 o 
   2   0   4      985.55      855.27     13.17 o 
   4   0   4      698.75      689.08     11.62 o 
   6   0   4     1063.86     1011.10     30.39 o 
   8   0   4       49.55       43.74      6.11 o 
  10   0   4      551.90      541.73     25.40 o 
  12   0   4       62.60       65.64      6.48 o 
 -15   1   4       16.23        8.19      2.19 o 
 -14   1   4       61.04       56.93      4.32 o 
 -13   1   4       10.75       12.05      1.81 o 
 -12   1   4      273.62      273.67      7.78 o 
 -11   1   4       90.03       88.60      4.12 o 
 -10   1   4      207.28      204.00      6.00 o 
  -9   1   4       23.78       28.40      2.18 o 
  -8   1   4       57.29       64.68      3.16 o 
  -7   1   4      181.67      143.37      4.49 o 
  -6   1   4     2070.41     2047.79     34.25 o 
  -5   1   4        5.59       14.66      2.08 o 
  -4   1   4       43.28       33.68      2.65 o 
  -3   1   4       18.87       24.50      1.74 o 
  -2   1   4        4.64        3.00      0.70 o 
  -1   1   4      113.12      140.88      4.95 o 
   0   1   4       32.60       40.42      1.97 o 
   1   1   4     6394.87     6097.66     46.50 o 
   2   1   4      626.44      697.37      7.91 o 
   3   1   4     1298.37     1287.51     11.07 o 
   4   1   4        6.53       11.06      0.91 o 
   5   1   4      230.36      267.58      5.01 o 
   6   1   4       74.60       86.97      2.56 o 
   7   1   4       16.60       19.55      1.34 o 
   8   1   4       88.89       97.27      6.12 o 
   9   1   4        0.03        1.58      1.44 o 
  10   1   4        0.12        1.26      1.37 o 
  11   1   4        0.64        2.39      1.26 o 
  12   1   4        0.64        1.44      1.07 o 
  13   1   4       92.43       82.11     15.61 o 
 -15   2   4       25.32       20.22      3.19 o 
 -14   2   4        0.36        0.64      1.83 o 
 -13   2   4       56.99       47.63      3.36 o 
 -12   2   4       21.37       22.59      2.20 o 
 -11   2   4      259.03      260.27      8.04 o 
 -10   2   4       32.23       34.61      2.40 o 
  -9   2   4      199.59      211.67      5.80 o 
  -8   2   4      242.68      246.29      7.72 o 
  -7   2   4        3.76        1.93      0.72 o 
  -6   2   4     4966.73     5011.48     50.96 o 
  -5   2   4       15.80       19.48      2.17 o 
  -4   2   4      501.98      505.01     11.73 o 
  -3   2   4        8.17        9.55      1.28 o 
  -2   2   4       16.90       16.29      1.57 o 
  -1   2   4        4.39        5.30      0.47 o 
   0   2   4      716.16      792.11      8.79 o 
   1   2   4      131.03      145.76      2.42 o 
   2   2   4     1363.07     1527.99     14.26 o 
   3   2   4      269.09      285.24      4.03 o 
   4   2   4       33.97       62.14      1.96 o 
   5   2   4       23.53       38.15      2.78 o 
   6   2   4        0.39        0.15      0.33 o 
   7   2   4      309.29      300.58      7.88 o 
   8   2   4      567.34      556.84     11.75 o 
   9   2   4        3.60        3.88      1.38 o 
  10   2   4      241.20      254.49      9.71 o 
  11   2   4        0.01        0.08      1.22 o 
  12   2   4       77.14       77.88      7.49 o 
  13   2   4       30.63       36.80      5.47 o 
 -14   3   4        3.38        3.15      1.39 o 
 -13   3   4        2.70        4.18      1.15 o 
 -12   3   4        1.57        1.56      0.96 o 
 -11   3   4       80.20       80.29      6.30 o 
 -10   3   4       31.70       26.89      2.03 o 
  -9   3   4      919.90      904.66     18.76 o 
  -8   3   4       92.01       93.95      3.22 o 
  -7   3   4      282.60      268.05      5.46 o 
  -6   3   4      343.19      338.36      8.86 o 
  -5   3   4      223.25      258.74      4.26 o 
  -4   3   4       12.53       16.45      1.20 o 
  -3   3   4      188.59      183.09      5.54 o 
  -2   3   4      173.58      150.77      3.70 o 
  -1   3   4      269.34      216.76      4.23 o 
   0   3   4        2.34        2.63      0.53 o 
   1   3   4      371.61      363.93      5.13 o 
   2   3   4        0.02        0.64      0.65 o 
   3   3   4     1263.49     1106.98     10.15 o 
   4   3   4     1650.26     1784.83     16.82 o 
   5   3   4      942.85      977.34     14.27 o 
   6   3   4        0.07        0.93      0.47 o 
   7   3   4      212.50      191.81      5.95 o 
   8   3   4        1.30        0.38      1.33 o 
   9   3   4      121.70      118.93      4.83 o 
  10   3   4       21.55       22.93      2.74 o 
  11   3   4      105.34      109.79      7.20 o 
  12   3   4        0.04       -0.31      1.37 o 
  13   3   4       53.25       57.02      6.59 o 
 -14   4   4        4.16        4.32      1.73 o 
 -13   4   4       59.30       61.90      4.51 o 
 -12   4   4       21.11       19.58      2.36 o 
 -11   4   4      124.56      127.90      6.33 o 
 -10   4   4       42.20       44.64      3.31 o 
  -9   4   4        0.63        1.65      0.73 o 
  -8   4   4       31.62       24.11      1.87 o 
  -7   4   4      419.98      426.00      8.21 o 
  -6   4   4       55.07       60.96      2.22 o 
  -5   4   4      297.60      294.72      5.33 o 
  -4   4   4        1.04        1.14      0.63 o 
  -3   4   4       38.12       47.86      3.62 o 
  -2   4   4      118.66      128.02      6.37 o 
  -1   4   4       26.83       31.00      1.72 o 
   0   4   4     1252.88     1378.64     15.35 o 
   1   4   4      426.74      476.86      6.22 o 
   2   4   4     1114.77     1045.36     22.28 o 
   3   4   4        3.99        1.60      0.37 o 
   4   4   4     1172.78     1130.89     12.30 o 
   5   4   4       27.31       31.12      2.21 o 
   6   4   4      243.14      255.77      8.37 o 
   7   4   4        0.18       -0.10      0.73 o 
   8   4   4        8.71        5.79      1.60 o 
   9   4   4        0.01        0.99      1.36 o 
  10   4   4       28.81       32.15      3.91 o 
  11   4   4       44.69       62.10      4.64 o 
  12   4   4       27.15       28.55      3.96 o 
  13   4   4        1.45        3.54      1.68 o 
 -14   5   4        5.25        2.75      2.05 o 
 -13   5   4       47.44       44.65      4.68 o 
 -12   5   4        0.41        0.11      1.15 o 
 -11   5   4       47.84       55.99      4.00 o 
 -10   5   4        0.04        1.25      1.11 o 
  -9   5   4      137.15      128.98      4.70 o 
  -8   5   4       37.20       36.87      2.44 o 
  -7   5   4        1.99        0.86      0.91 o 
  -6   5   4       53.34       59.29      2.86 o 
  -5   5   4      100.33       93.17      3.49 o 
  -4   5   4      250.39      262.47      8.12 o 
  -3   5   4      110.81       96.52      3.64 o 
  -2   5   4      482.65      476.27      8.61 o 
  -1   5   4      336.04      343.92      6.03 o 
   0   5   4      921.98      945.86     10.89 o 
   1   5   4       15.84       27.68      1.40 o 
   2   5   4      339.94      318.12      9.93 o 
   3   5   4       98.06       90.48      4.80 o 
   4   5   4      429.87      423.31      8.95 o 
   5   5   4       58.62       45.70      4.46 o 
   6   5   4      451.85      443.03     11.69 o 
   7   5   4      232.42      232.28      7.40 o 
   8   5   4       82.73       90.35      4.24 o 
   9   5   4       36.20       43.27      3.69 o 
  10   5   4       44.45       45.45      3.93 o 
  11   5   4        7.19        8.63      1.95 o 
  12   5   4        4.01        5.77      1.88 o 
 -13   6   4        6.25        1.36      2.57 o 
 -12   6   4        0.20       -0.62      1.23 o 
 -11   6   4        0.69        1.94      1.18 o 
 -10   6   4      313.26      316.59     11.20 o 
  -9   6   4       45.29       46.64      4.60 o 
  -8   6   4       93.54       91.41      4.03 o 
  -7   6   4        0.02        0.26      0.72 o 
  -6   6   4       19.21       20.70      1.75 o 
  -5   6   4        0.03        0.79      0.67 o 
  -4   6   4      164.90      175.04      5.77 o 
  -3   6   4       40.64       46.65      1.75 o 
  -2   6   4     1512.92     1538.89     21.13 o 
  -1   6   4      428.89      433.92      8.23 o 
   0   6   4     1806.18     1776.31     18.23 o 
   1   6   4      252.67      230.93      6.70 o 
   2   6   4      199.16      204.28      9.21 o 
   3   6   4       56.93       50.60      4.74 o 
   4   6   4      820.16      797.54     21.21 o 
   5   6   4      266.05      270.84     14.88 o 
   6   6   4      364.79      369.40      9.76 o 
   7   6   4       19.15       10.25      2.41 o 
   8   6   4        8.59       14.03      1.98 o 
   9   6   4        6.12       11.53      2.32 o 
  10   6   4       40.30       47.65      5.41 o 
  11   6   4       37.36       37.02      3.79 o 
 -12   7   4        0.12       -0.23      1.26 o 
 -11   7   4        9.56        2.68      1.39 o 
 -10   7   4       21.36       16.72      2.34 o 
  -9   7   4        7.32        2.80      1.61 o 
  -8   7   4      212.85      217.01      6.63 o 
  -7   7   4      174.68      162.69      6.99 o 
  -6   7   4      152.72      151.81      5.09 o 
  -5   7   4       38.65       36.64      4.06 o 
  -4   7   4       75.41       68.84      4.40 o 
  -3   7   4        8.15        8.42      0.84 o 
  -2   7   4       69.79       68.74      2.39 o 
  -1   7   4      293.81      282.27      5.98 o 
   0   7   4      129.97      135.56      5.10 o 
   1   7   4        0.09        0.66      0.74 o 
   2   7   4       86.44       91.22      5.13 o 
   3   7   4       23.18       22.01      3.49 o 
   4   7   4      118.52      128.74      7.84 o 
   5   7   4        5.04        3.20      1.45 o 
   6   7   4        0.17       -0.87      0.87 o 
   7   7   4       50.54       56.65      3.96 o 
   8   7   4       17.27       15.18      2.15 o 
   9   7   4        4.06        5.91      1.94 o 
  10   7   4       88.18       87.89      6.60 o 
  11   7   4        4.29        1.99      1.91 o 
 -11   8   4       69.06       64.83      5.75 o 
 -10   8   4        1.04        0.79      1.06 o 
  -9   8   4       13.64       14.96      2.03 o 
  -8   8   4        4.26        4.13      1.06 o 
  -7   8   4        0.81        3.15      0.95 o 
  -6   8   4        0.02        0.57      0.67 o 
  -5   8   4       38.37       35.00      2.21 o 
  -4   8   4      201.50      200.61      5.96 o 
  -3   8   4       20.29       25.64      2.06 o 
  -2   8   4      171.61      165.77      4.49 o 
  -1   8   4      242.69      223.05      6.59 o 
   0   8   4      416.38      421.66     10.83 o 
   1   8   4        2.07        0.08      0.99 o 
   2   8   4       96.10       85.45      5.20 o 
   3   8   4       46.07       47.19      3.93 o 
   4   8   4        6.06        9.17      1.82 o 
   5   8   4        0.13       -0.31      1.31 o 
   6   8   4      146.54      160.14      6.22 o 
   7   8   4       75.19       75.57      4.82 o 
   8   8   4       25.28       25.10      2.96 o 
   9   8   4        0.09        1.63      1.76 o 
  10   8   4        0.14       -0.29      2.50 o 
 -10   9   4        0.07        0.07      1.47 o 
  -9   9   4        4.01        5.53      1.71 o 
  -8   9   4        0.08       -0.09      1.11 o 
  -7   9   4        5.03        6.57      1.63 o 
  -6   9   4       12.44        7.29      1.55 o 
  -5   9   4       91.07       84.78      4.32 o 
  -4   9   4       27.15       35.18      2.72 o 
  -3   9   4      659.76      643.56     13.63 o 
  -2   9   4       74.25       77.27      4.35 o 
  -1   9   4      122.22      121.66      5.39 o 
   0   9   4      125.25      131.57      6.51 o 
   1   9   4       23.78       29.65      3.43 o 
   2   9   4       10.42       11.50      2.15 o 
   3   9   4       80.06       70.43      5.14 o 
   4   9   4       12.24       14.32      2.82 o 
   5   9   4       41.24       46.44      4.42 o 
   6   9   4       23.67       27.51      3.00 o 
   7   9   4      104.15      115.63      5.61 o 
   8   9   4       26.14       29.40      3.95 o 
   9   9   4       43.92       38.88      4.62 o 
  -8  10   4        0.00       -0.92      1.04 o 
  -7  10   4       57.13       60.66      5.40 o 
  -6  10   4        4.71        4.76      1.67 o 
  -5  10   4       53.40       49.49      4.74 o 
  -4  10   4        2.34        0.79      1.43 o 
  -3  10   4       66.05       69.65      5.38 o 
  -2  10   4       42.25       51.14      5.94 o 
  -1  10   4        3.72        2.08      1.31 o 
   0  10   4       97.56       93.82      6.05 o 
   1  10   4        0.27        0.99      1.26 o 
   2  10   4       81.42       71.85      4.63 o 
   3  10   4        1.73        1.55      1.35 o 
   4  10   4       11.80       13.32      2.52 o 
   5  10   4        7.14       10.23      2.31 o 
   6  10   4       30.56       31.67      3.33 o 
   7  10   4        3.01        2.76      1.21 o 
  -6  11   4        0.70        1.30      1.46 o 
  -5  11   4       26.58       26.48      3.81 o 
  -4  11   4       13.02       20.90      4.22 o 
  -3  11   4        9.63       15.92      3.57 o 
  -2  11   4       35.97       36.32      5.41 o 
  -1  11   4        7.91       10.70      3.36 o 
   0  11   4      109.56      101.98      9.93 o 
   1  11   4       12.38       14.65      3.53 o 
   2  11   4        3.77        5.31      2.35 o 
   3  11   4        2.93        3.95      2.27 o 
   4  11   4       15.81       15.55      3.62 o 
   5  11   4       49.75       48.91      4.97 o 
  -2  12   4       50.27       57.73      7.79 o 
  -1  12   4        5.92        8.70      3.08 o 
   0  12   4       10.54        8.04      3.23 o 
 -15   0   5       92.19       78.96     13.29 o 
 -13   0   5       38.04       39.24      4.01 o 
 -11   0   5      288.32      295.63     12.25 o 
  -9   0   5      538.35      537.66     13.40 o 
  -7   0   5        9.72        3.36      1.98 o 
  -5   0   5      181.43      186.94     10.27 o 
  -3   0   5      523.88      501.40     17.29 o 
  -1   0   5     5470.21     5379.80    104.59 o 
   1   0   5     2234.03     2198.58     48.35 o 
   3   0   5     2607.05     2472.30     27.08 o 
   5   0   5        0.28        2.20      0.83 o 
   7   0   5       97.14       84.07      4.62 o 
   9   0   5      786.92      774.27     21.84 o 
  11   0   5       92.87       76.30      9.53 o 
  13   0   5        2.08        4.83      1.95 o 
 -15   1   5        1.20        0.80      1.22 o 
 -14   1   5        0.24       -1.07      1.07 o 
 -13   1   5       52.56       46.26      3.03 o 
 -12   1   5       45.22       38.40      2.89 o 
 -11   1   5       48.03       44.42      2.97 o 
 -10   1   5       56.00       49.28      3.06 o 
  -9   1   5      123.94      116.73      3.51 o 
  -8   1   5      568.72      542.04      9.23 o 
  -7   1   5      318.33      287.61     10.15 o 
  -6   1   5      557.96      524.13     13.75 o 
  -5   1   5      389.18      452.49     12.84 o 
  -4   1   5      578.77      638.47     14.91 o 
  -3   1   5      454.24      423.08     11.88 o 
  -2   1   5        5.09       13.09      1.66 o 
  -1   1   5     1289.66     1244.32     21.78 o 
   0   1   5      382.44      429.95     10.43 o 
   1   1   5        5.20       13.81      1.28 o 
   2   1   5      779.38      891.38     12.07 o 
   3   1   5       93.49       77.65      2.29 o 
   4   1   5      927.49      962.68     10.47 o 
   5   1   5      243.57      236.97      4.32 o 
   6   1   5      180.94      172.59      3.99 o 
   7   1   5      935.97      905.74     15.04 o 
   8   1   5      145.43      143.67      8.18 o 
   9   1   5      440.56      412.79     12.43 o 
  10   1   5      334.56      339.67     24.20 o 
  11   1   5        3.73        4.56      1.95 o 
  12   1   5        0.69        0.70      1.07 o 
  13   1   5       22.15       26.09      3.75 o 
 -15   2   5       10.11        3.09      2.10 o 
 -14   2   5        0.00        1.20      0.94 o 
 -13   2   5        7.34        7.49      1.51 o 
 -12   2   5        0.68        0.91      0.91 o 
 -11   2   5        5.37        4.93      1.05 o 
 -10   2   5       11.50       14.49      1.67 o 
  -9   2   5        2.13        2.78      1.00 o 
  -8   2   5       15.27       16.27      1.76 o 
  -7   2   5     1721.91     1699.62     23.42 o 
  -6   2   5      308.31      343.89     10.63 o 
  -5   2   5     1550.36     1580.33     60.80 o 
  -4   2   5       39.16       53.26      3.54 o 
  -3   2   5        0.14        0.37      3.40 o 
  -2   2   5      274.67      331.83      9.26 o 
  -1   2   5       42.49       43.38      2.39 o 
   0   2   5      653.17      658.83      9.24 o 
   1   2   5      183.52      183.12      3.68 o 
   2   2   5     3308.00     3558.80     36.38 o 
   3   2   5      424.63      472.60      6.76 o 
   4   2   5      898.29      782.82     10.16 o 
   5   2   5       10.65        8.32      0.82 o 
   6   2   5      194.57      195.10      4.17 o 
   7   2   5      681.88      671.37     12.37 o 
   8   2   5       10.50       12.25      4.81 o 
   9   2   5      126.28      128.00      6.90 o 
  10   2   5      138.27      144.59      7.63 o 
  11   2   5       20.19       18.51      3.01 o 
  12   2   5      142.12      159.90      9.01 o 
  13   2   5        0.02       -0.51      2.64 o 
 -14   3   5       30.29       32.64      3.45 o 
 -13   3   5        0.12       -0.22      1.27 o 
 -12   3   5       30.52       33.29      3.03 o 
 -11   3   5       25.67       23.48      2.43 o 
 -10   3   5      236.44      240.26      6.40 o 
  -9   3   5      374.71      379.13      8.41 o 
  -8   3   5      706.20      731.62     13.26 o 
  -7   3   5      110.80      108.91      4.41 o 
  -6   3   5      183.24      171.83      5.97 o 
  -5   3   5      599.38      637.75      8.72 o 
  -4   3   5     1507.87     1578.75     23.29 o 
  -3   3   5      323.78      315.07      7.25 o 
  -2   3   5      299.88      299.99     10.80 o 
  -1   3   5      139.19      163.68      5.87 o 
   0   3   5      179.34      200.33      4.55 o 
   1   3   5     1001.13     1077.20     13.62 o 
   2   3   5     1039.82     1067.91     16.32 o 
   3   3   5      124.81      121.70      2.89 o 
   4   3   5      225.75      238.81      4.11 o 
   5   3   5       71.94       69.77      3.07 o 
   6   3   5       78.85       70.26      2.98 o 
   7   3   5        4.12        3.65      0.93 o 
   8   3   5       20.36       25.67      4.21 o 
   9   3   5        6.53        6.75      2.71 o 
  10   3   5        3.39        2.82      1.04 o 
  11   3   5       27.40       34.70      4.06 o 
  12   3   5        0.02        1.72      1.83 o 
  13   3   5        7.47        8.70      6.10 o 
 -14   4   5       28.75       26.56      3.10 o 
 -13   4   5        2.25        1.59      1.87 o 
 -12   4   5        7.99        7.97      1.69 o 
 -11   4   5      107.60      120.86      5.73 o 
 -10   4   5        2.70        3.07      1.22 o 
  -9   4   5      133.89      134.87      4.75 o 
  -8   4   5       46.42       55.77      2.92 o 
  -7   4   5      332.58      332.39      6.52 o 
  -6   4   5       74.93       78.95      2.20 o 
  -5   4   5       99.94      146.47      3.71 o 
  -4   4   5      594.32      667.06     10.74 o 
  -3   4   5      101.06      100.80      3.42 o 
  -2   4   5      222.47      225.94      5.01 o 
  -1   4   5     1168.47     1223.09     15.64 o 
   0   4   5      283.19      277.92      3.67 o 
   1   4   5      512.51      517.37      6.97 o 
   2   4   5       55.29       63.43      2.03 o 
   3   4   5       19.04       21.32      1.01 o 
   4   4   5       23.63       23.05      1.05 o 
   5   4   5        2.00        1.13      0.54 o 
   6   4   5      393.33      380.31      7.29 o 
   7   4   5       19.30       21.72      5.41 o 
   8   4   5      375.19      377.01     18.76 o 
   9   4   5       14.37       17.29      3.34 o 
  10   4   5      381.84      353.03     15.37 o 
  11   4   5        2.36        4.33      1.63 o 
  12   4   5      108.10      110.09      9.63 o 
 -13   5   5       16.15       12.20      2.57 o 
 -12   5   5      125.99      145.02      6.84 o 
 -11   5   5        2.59        3.69      1.41 o 
 -10   5   5       76.73       77.91      6.14 o 
  -9   5   5       18.57       20.87      3.49 o 
  -8   5   5      152.54      143.37      4.99 o 
  -7   5   5       31.59       27.03      2.08 o 
  -6   5   5       21.09       20.81      1.92 o 
  -5   5   5       45.01       41.38      2.61 o 
  -4   5   5       11.05       10.53      1.71 o 
  -3   5   5       36.40       40.72      2.83 o 
  -2   5   5      228.98      237.03     11.29 o 
  -1   5   5      191.77      204.39      7.51 o 
   0   5   5     1568.09     1624.00     23.21 o 
   1   5   5       19.85       15.69      1.13 o 
   2   5   5      302.38      304.20      7.04 o 
   3   5   5      717.40      695.95     18.52 o 
   4   5   5      197.98      204.65      5.36 o 
   5   5   5      470.70      481.14      9.74 o 
   6   5   5        2.59        5.45      2.27 o 
   7   5   5       42.92       56.18      4.12 o 
   8   5   5       23.21       21.05      4.69 o 
   9   5   5       36.92       32.48      3.72 o 
  10   5   5        2.53        2.34      1.56 o 
  11   5   5       55.87       43.50      6.65 o 
  12   5   5        4.64        7.43      2.23 o 
 -13   6   5        4.54        7.98      2.24 o 
 -12   6   5       18.41       16.69      2.42 o 
 -11   6   5       59.68       60.38      4.40 o 
 -10   6   5        0.72        2.43      1.38 o 
  -9   6   5      344.98      338.13      8.45 o 
  -8   6   5       56.98       52.43      3.15 o 
  -7   6   5      192.05      180.96      5.64 o 
  -6   6   5      259.77      256.98      6.63 o 
  -5   6   5      454.28      449.43      9.71 o 
  -4   6   5       12.41       14.05      1.58 o 
  -3   6   5      332.07      323.77     11.23 o 
  -2   6   5      110.89      118.96      4.22 o 
  -1   6   5      143.88      142.18      5.87 o 
   0   6   5      145.33      150.56      3.49 o 
   1   6   5      117.08      103.10      6.59 o 
   2   6   5       64.22       64.01      3.09 o 
   3   6   5       84.85       81.97      6.11 o 
   4   6   5      125.82      128.93      8.00 o 
   5   6   5      813.53      740.85     17.45 o 
   6   6   5       14.66       18.45      3.34 o 
   7   6   5        8.55        4.64      1.22 o 
   8   6   5        1.25        1.40      1.28 o 
   9   6   5        0.38       -0.43      1.45 o 
  10   6   5        4.80        6.31      1.94 o 
  11   6   5        0.39        2.52      1.96 o 
 -12   7   5        1.38       -0.80      1.20 o 
 -11   7   5        0.00        1.55      1.20 o 
 -10   7   5       48.22       45.51      3.81 o 
  -9   7   5       31.92       33.12      3.11 o 
  -8   7   5        4.63        5.02      1.07 o 
  -7   7   5        2.16        1.11      0.74 o 
  -6   7   5        4.92        6.21      1.06 o 
  -5   7   5       31.56       22.42      1.99 o 
  -4   7   5       11.21       11.70      1.56 o 
  -3   7   5        0.05        0.03      0.59 o 
  -2   7   5       41.31       36.61      2.77 o 
  -1   7   5      169.22      152.86      4.84 o 
   0   7   5      344.74      368.14      9.82 o 
   1   7   5      253.93      246.78      7.58 o 
   2   7   5       11.19       11.15      2.46 o 
   3   7   5      639.02      599.16     18.63 o 
   4   7   5      370.16      340.51     13.96 o 
   5   7   5       27.19       33.86      3.56 o 
   6   7   5       10.52       16.09      1.99 o 
   7   7   5        0.51        0.72      1.22 o 
   8   7   5        8.95       10.15      2.41 o 
   9   7   5       76.97       82.11      6.33 o 
  10   7   5       17.49       16.36      2.97 o 
 -11   8   5       36.76       39.37      3.77 o 
 -10   8   5        4.65        1.48      1.33 o 
  -9   8   5        4.29        5.95      1.48 o 
  -8   8   5        2.72        0.04      1.03 o 
  -7   8   5        0.50       -0.39      0.97 o 
  -6   8   5        1.26        2.52      0.94 o 
  -5   8   5       24.02       22.11      2.12 o 
  -4   8   5      280.26      264.54      7.06 o 
  -3   8   5       74.29       65.33      3.61 o 
  -2   8   5       81.75       86.25      4.51 o 
  -1   8   5      428.41      460.32     10.11 o 
   0   8   5      127.71      140.91      6.52 o 
   1   8   5       19.13       23.57      2.86 o 
   2   8   5      150.36      159.19      7.44 o 
   3   8   5       27.64       26.29      3.08 o 
   4   8   5       20.54       22.32      2.97 o 
   5   8   5        9.72        6.51      1.75 o 
   6   8   5      236.32      241.20      8.81 o 
   7   8   5       19.71       19.75      2.31 o 
   8   8   5       33.13       27.22      3.25 o 
   9   8   5        8.45        3.08      1.76 o 
 -10   9   5       20.52       26.46      4.26 o 
  -9   9   5        4.39        2.70      1.16 o 
  -8   9   5       45.66       48.39      4.33 o 
  -7   9   5        0.23        2.05      0.96 o 
  -6   9   5        5.82        8.49      2.22 o 
  -5   9   5       14.34       19.98      2.90 o 
  -4   9   5       78.99       98.56      5.15 o 
  -3   9   5       50.42       47.62      3.57 o 
  -2   9   5      258.93      238.54      7.93 o 
  -1   9   5       18.86       14.85      2.85 o 
   0   9   5        2.96        1.85      1.26 o 
   1   9   5        0.44        0.48      1.07 o 
   2   9   5       25.01       25.70      4.20 o 
   3   9   5       23.18       26.75      3.31 o 
   4   9   5       11.70       12.77      2.48 o 
   5   9   5       68.51       66.55      5.47 o 
   6   9   5        1.22        2.89      1.33 o 
   7   9   5       70.08       89.97      5.66 o 
   8   9   5       35.19       38.15      3.93 o 
  -8  10   5        1.66        1.02      1.27 o 
  -7  10   5       12.15       10.24      2.29 o 
  -6  10   5       23.36       26.65      3.67 o 
  -5  10   5       31.68       32.20      4.01 o 
  -4  10   5        1.33        3.04      1.95 o 
  -3  10   5       40.56       44.96      5.69 o 
  -2  10   5        1.71        2.01      1.51 o 
  -1  10   5        5.92        8.66      2.02 o 
   0  10   5       93.30       91.93      6.18 o 
   1  10   5       44.01       50.18      5.50 o 
   2  10   5      143.61      139.75      7.48 o 
   3  10   5        8.34        4.44      1.51 o 
   4  10   5      121.13      124.59      7.48 o 
   5  10   5        4.43        3.88      1.80 o 
   6  10   5       27.67       20.91      2.92 o 
  -6  11   5       62.57       66.12      5.83 o 
  -5  11   5        1.43        3.81      4.91 o 
  -4  11   5       75.77       92.73      8.70 o 
  -3  11   5        2.82        9.75      3.13 o 
  -2  11   5       31.95       36.39      5.51 o 
  -1  11   5       10.37       14.05      3.63 o 
   0  11   5       31.53       36.32      5.50 o 
   1  11   5       12.97       14.10      2.65 o 
   2  11   5        0.65        0.70      1.35 o 
   3  11   5        2.04        2.29      1.43 o 
   4  11   5       11.06        9.38      2.30 o 
 -14   0   6       92.31       98.45      7.98 o 
 -12   0   6       29.54       38.12      4.55 o 
 -10   0   6       88.12       68.48      7.86 o 
  -8   0   6        4.49        3.68      2.27 o 
  -6   0   6        3.13        1.95      1.51 o 
  -4   0   6      966.88     1054.49     30.46 o 
  -2   0   6       16.40       10.31      2.40 o 
   0   0   6      296.49      352.30     14.05 o 
   2   0   6        3.28        1.82      0.76 o 
   4   0   6       83.30       84.73      3.67 o 
   6   0   6      590.91      552.42     10.38 o 
   8   0   6      123.95      148.97      8.52 o 
  10   0   6        1.79        1.68      2.03 o 
  12   0   6      154.27      146.45     14.80 o 
 -15   1   6        0.68       -0.30      1.39 o 
 -14   1   6        4.10        4.09      1.52 o 
 -13   1   6       13.95       11.29      2.38 o 
 -12   1   6       13.45       16.09      2.23 o 
 -11   1   6      161.62      163.90      7.48 o 
 -10   1   6      180.81      205.27      6.54 o 
  -9   1   6       94.80       76.62      3.20 o 
  -8   1   6      965.06      986.93     22.59 o 
  -7   1   6      262.37      274.95     12.12 o 
  -6   1   6      540.97      553.97     14.72 o 
  -5   1   6      990.27     1023.18     32.92 o 
  -4   1   6       12.32        4.89      1.41 o 
  -3   1   6      454.76      501.34     12.98 o 
  -2   1   6      512.86      556.25     13.48 o 
  -1   1   6       48.61       41.46      3.19 o 
   0   1   6      452.37      560.77     13.23 o 
   1   1   6      837.72      950.74     15.05 o 
   2   1   6      214.83      165.14      4.52 o 
   3   1   6      858.63      878.31      9.92 o 
   4   1   6     1279.58     1214.16     12.75 o 
   5   1   6       18.75       19.05      1.46 o 
   6   1   6      912.94      863.18      9.98 o 
   7   1   6        3.37        3.63      1.50 o 
   8   1   6      294.12      288.32      9.88 o 
   9   1   6       59.75       55.77      4.49 o 
  10   1   6       23.05       25.01      3.96 o 
  11   1   6        0.49        2.77      1.69 o 
  12   1   6       18.55       24.05      3.58 o 
 -14   2   6       13.50       13.01      1.99 o 
 -13   2   6       10.18       15.27      2.27 o 
 -12   2   6       40.12       41.87      3.53 o 
 -11   2   6       71.10       72.12      5.50 o 
 -10   2   6      126.34      116.82      5.08 o 
  -9   2   6      379.41      356.04      8.86 o 
  -8   2   6       85.63       87.20      4.33 o 
  -7   2   6        0.40        2.46      2.20 o 
  -6   2   6       46.64       42.79      3.69 o 
  -5   2   6      633.99      583.65     21.62 o 
  -4   2   6        3.35        1.59      0.80 o 
  -3   2   6      519.78      541.52     13.66 o 
  -2   2   6        0.40        0.36      0.75 o 
  -1   2   6      176.77      173.46      5.43 o 
   0   2   6      480.83      488.33      8.10 o 
   1   2   6     2494.98     2537.56     27.61 o 
   2   2   6      851.79      959.22     13.30 o 
   3   2   6      420.89      378.20      7.55 o 
   4   2   6      143.42      138.07      3.46 o 
   5   2   6     1086.64     1060.55     13.08 o 
   6   2   6      128.77      134.20      3.47 o 
   7   2   6        9.74       11.36      1.37 o 
   8   2   6       14.25       13.91      2.26 o 
   9   2   6       22.10       20.53      2.32 o 
  10   2   6       83.50       82.47      7.61 o 
  11   2   6       70.56       55.12      6.29 o 
  12   2   6       21.85       21.81      3.38 o 
 -14   3   6        0.06       -0.06      1.10 o 
 -13   3   6       25.90       26.55      3.55 o 
 -12   3   6       34.15       46.82      4.94 o 
 -11   3   6       24.83       24.26      2.46 o 
 -10   3   6       10.30       10.76      1.58 o 
  -9   3   6      368.39      388.29      9.66 o 
  -8   3   6       62.73       59.02      3.49 o 
  -7   3   6       12.99        3.84      1.08 o 
  -6   3   6        1.32       28.12      2.64 o 
  -5   3   6        8.84       11.10      1.19 o 
  -4   3   6      314.01      320.71      7.94 o 
  -3   3   6       40.64       53.32      2.92 o 
  -2   3   6       94.10       90.19      3.71 o 
  -1   3   6        3.46        4.45      0.58 o 
   0   3   6       29.50       53.26      2.61 o 
   1   3   6      812.13      818.28     11.60 o 
   2   3   6      658.41      716.13     13.00 o 
   3   3   6        1.31        0.81      0.91 o 
   4   3   6      342.90      384.60      7.04 o 
   5   3   6       48.26       54.60      2.45 o 
   6   3   6       61.28       58.95      2.69 o 
   7   3   6       71.38       53.96      2.88 o 
   8   3   6      208.04      185.29     10.15 o 
   9   3   6        0.05        1.83      1.28 o 
  10   3   6        0.69        4.34      2.29 o 
  11   3   6        1.30        0.88      1.43 o 
  12   3   6        0.98        1.96      2.14 o 
 -14   4   6       13.94       16.94      3.04 o 
 -13   4   6       13.85       17.56      5.16 o 
 -12   4   6       63.40       57.82      4.18 o 
 -11   4   6       71.74       72.60      4.56 o 
 -10   4   6       34.45       33.77      4.05 o 
  -9   4   6        9.46       11.88      1.34 o 
  -8   4   6        8.06        7.47      1.31 o 
  -7   4   6      529.19      550.40     10.77 o 
  -6   4   6       44.77       50.45      3.09 o 
  -5   4   6      598.13      607.03     12.19 o 
  -4   4   6       15.83       14.42      1.50 o 
  -3   4   6       90.71       83.77      3.54 o 
  -2   4   6       63.62       64.31      2.68 o 
  -1   4   6     1069.77     1002.59     17.61 o 
   0   4   6       61.43       63.62      3.27 o 
   1   4   6       11.04       15.62      1.59 o 
   2   4   6       48.54       44.81      3.68 o 
   3   4   6      544.26      525.06      7.35 o 
   4   4   6       50.50       60.02      2.91 o 
   5   4   6      463.61      449.33      8.13 o 
   6   4   6       45.43       48.85      2.87 o 
   7   4   6      277.42      273.30      7.93 o 
   8   4   6       39.54       41.87      4.99 o 
   9   4   6       92.48       87.35      7.38 o 
  10   4   6        8.04        9.72      2.99 o 
  11   4   6       68.40       75.10      6.15 o 
  12   4   6       17.65       34.82      5.38 o 
 -13   5   6       68.34       78.72      6.28 o 
 -12   5   6       27.31       36.65      3.50 o 
 -11   5   6        6.94       10.00      1.87 o 
 -10   5   6       10.46        8.24      1.71 o 
  -9   5   6        3.28        3.28      0.96 o 
  -8   5   6       86.24       81.85      3.49 o 
  -7   5   6        1.28        3.45      1.02 o 
  -6   5   6      485.34      498.01     10.46 o 
  -5   5   6       41.61       37.35      3.03 o 
  -4   5   6      585.65      588.58     10.45 o 
  -3   5   6        0.24        1.38      0.62 o 
  -2   5   6      660.13      733.41     22.46 o 
  -1   5   6      228.01      227.08      6.98 o 
   0   5   6      146.28      134.33      5.08 o 
   1   5   6        7.01        9.73      1.06 o 
   2   5   6      626.94      609.49     14.86 o 
   3   5   6        6.52        6.37      1.79 o 
   4   5   6      164.78      164.24     12.14 o 
   5   5   6       19.86       26.55      3.04 o 
   6   5   6        3.37        0.55      1.03 o 
   7   5   6       54.87       25.53      3.20 o 
   8   5   6        8.38       12.61      2.88 o 
   9   5   6       36.90       40.08      5.18 o 
  10   5   6       34.43       39.15      4.45 o 
  11   5   6       18.95       25.84      3.82 o 
 -13   6   6       40.63       41.68      3.96 o 
 -12   6   6        0.01        1.00      1.28 o 
 -11   6   6        0.34       -0.14      1.09 o 
 -10   6   6       57.75       58.92      4.26 o 
  -9   6   6        5.55        6.35      1.32 o 
  -8   6   6      118.58      121.65      5.36 o 
  -7   6   6      177.35      162.35      7.21 o 
  -6   6   6      110.72      107.14      4.73 o 
  -5   6   6       12.68       13.65      1.81 o 
  -4   6   6       36.30       29.86      2.34 o 
  -3   6   6      150.85      151.05      5.13 o 
  -2   6   6       30.07       28.35      2.10 o 
  -1   6   6       19.46       13.30      1.35 o 
   0   6   6       43.86       36.40      2.12 o 
   1   6   6      657.69      582.38     12.23 o 
   2   6   6       84.57       76.63      8.14 o 
   3   6   6        0.62        8.66      2.64 o 
   4   6   6        0.00        1.02      1.16 o 
   5   6   6       43.43       46.38      5.12 o 
   6   6   6      163.50      154.23      7.14 o 
   7   6   6        5.81        5.60      1.53 o 
   8   6   6       54.97       45.90      4.00 o 
   9   6   6        2.14        6.64      2.06 o 
  10   6   6        9.94       11.52      2.75 o 
 -12   7   6       46.55       46.03      4.11 o 
 -11   7   6        0.21        1.89      1.56 o 
 -10   7   6       24.63       25.76      2.97 o 
  -9   7   6        0.02       -0.52      1.46 o 
  -8   7   6        1.01        0.39      0.79 o 
  -7   7   6        2.53        2.41      0.92 o 
  -6   7   6       15.13       14.14      1.97 o 
  -5   7   6      131.64      121.43      5.56 o 
  -4   7   6      197.17      203.67      6.51 o 
  -3   7   6      118.62      122.87      4.82 o 
  -2   7   6      748.00      743.08     14.05 o 
  -1   7   6       78.37       82.12      4.81 o 
   0   7   6      106.76      107.67      5.14 o 
   1   7   6      174.88      149.38     12.48 o 
   2   7   6      202.37      198.79     10.22 o 
   3   7   6       78.89       63.61      5.90 o 
   4   7   6      121.52      119.50      8.32 o 
   5   7   6      112.31       86.01      7.22 o 
   6   7   6        2.29        5.91      2.10 o 
   7   7   6        0.42        0.13      0.95 o 
   8   7   6       40.13       35.70      4.64 o 
   9   7   6        1.24        0.20      1.23 o 
  10   7   6        5.84        2.24      1.30 o 
 -11   8   6        2.35        3.09      1.47 o 
 -10   8   6        3.92        7.96      2.03 o 
  -9   8   6        5.95        4.00      1.37 o 
  -8   8   6       12.83       15.39      2.19 o 
  -7   8   6       11.56        9.54      1.48 o 
  -6   8   6      101.61       93.31      4.41 o 
  -5   8   6      230.40      225.92      6.79 o 
  -4   8   6       47.58       49.56      3.39 o 
  -3   8   6      153.56      156.00      6.95 o 
  -2   8   6       41.96       47.07      4.91 o 
  -1   8   6        7.14        8.90      1.67 o 
   0   8   6       86.77       86.87      6.70 o 
   1   8   6      203.48      229.45     12.43 o 
   2   8   6      250.45      256.17     25.75 o 
   3   8   6       89.17       91.31      7.42 o 
   4   8   6       26.59       25.63      3.24 o 
   5   8   6      105.50      107.52      6.75 o 
   6   8   6        0.69       -0.21      1.17 o 
   7   8   6       31.21       31.82      3.44 o 
   8   8   6        2.99        3.42      1.43 o 
   9   8   6        4.30        3.76      1.45 o 
  -9   9   6       25.58       30.76      3.38 o 
  -8   9   6        0.56        2.38      1.68 o 
  -7   9   6       38.83       39.47      4.01 o 
  -6   9   6       16.51       19.34      3.10 o 
  -5   9   6       19.32       23.52      2.80 o 
  -4   9   6      235.30      255.85     11.56 o 
  -3   9   6      140.25      140.63      6.24 o 
  -2   9   6        3.16        2.65      1.72 o 
  -1   9   6        2.52        4.79      2.28 o 
   0   9   6        3.47       11.41      2.16 o 
   1   9   6        2.72        1.70      1.44 o 
   2   9   6       11.41       12.79      2.10 o 
   3   9   6       10.94       13.55      2.56 o 
   4   9   6       20.84       17.30      2.85 o 
   5   9   6        0.22        0.38      1.70 o 
   6   9   6        0.00        2.58      1.33 o 
   7   9   6        0.77        0.51      1.38 o 
  -8  10   6        0.22       -1.91      1.91 o 
  -7  10   6        3.37        1.81      1.19 o 
  -6  10   6       11.45       10.17      2.60 o 
  -5  10   6       58.07       57.60      4.48 o 
  -4  10   6       50.58       54.74      6.51 o 
  -3  10   6       72.27       75.37      8.23 o 
  -2  10   6       60.84       52.75      4.38 o 
  -1  10   6       93.59      102.09      6.58 o 
   0  10   6        2.61        2.99      2.49 o 
   1  10   6       43.15       48.93      5.67 o 
   2  10   6        7.74        9.71      2.64 o 
   3  10   6       36.69       45.17      5.43 o 
   4  10   6        3.65        2.33      1.63 o 
   5  10   6      114.21      151.34     11.44 o 
  -5  11   6       53.37       51.97     13.17 o 
  -4  11   6       43.28       57.15      7.01 o 
  -3  11   6        2.67        3.61      2.53 o 
  -2  11   6       20.85       21.44      5.15 o 
  -1  11   6        3.56        2.90      1.77 o 
   0  11   6       18.51       12.94      3.45 o 
   1  11   6        0.02        0.96      1.47 o 
   2  11   6       45.26       39.93      5.35 o 
   3  11   6       28.18       29.74      4.73 o 
 -13   0   7        0.00        1.48      1.41 o 
 -11   0   7       25.87       24.76      5.21 o 
  -9   0   7      139.35      117.58      6.18 o 
  -7   0   7       39.02       42.56      5.61 o 
  -5   0   7      409.52      409.76     18.06 o 
  -3   0   7     1251.07     1225.11     34.33 o 
  -1   0   7       10.38       12.28      2.70 o 
   1   0   7       44.18       47.29      5.20 o 
   3   0   7       95.39      103.57      4.44 o 
   5   0   7      129.47      112.16      4.35 o 
   7   0   7     1299.07     1226.31     18.48 o 
   9   0   7       51.41       49.17      7.21 o 
  11   0   7       36.91       38.07      5.06 o 
 -14   1   7        3.40        5.18      1.67 o 
 -13   1   7        5.05        6.30      1.48 o 
 -12   1   7        1.31        3.03      1.57 o 
 -11   1   7       19.15       16.43      2.43 o 
 -10   1   7       43.09       48.09      3.62 o 
  -9   1   7      350.81      350.19     13.71 o 
  -8   1   7       36.68       34.38      9.00 o 
  -7   1   7      188.12      203.30      8.96 o 
  -6   1   7      132.33      125.61      6.72 o 
  -5   1   7       43.50       42.60      3.07 o 
  -4   1   7      146.38      153.21      7.21 o 
  -3   1   7     1374.82     1424.30     27.08 o 
  -2   1   7      616.45      601.11     15.00 o 
  -1   1   7     1331.98     1397.17     31.27 o 
   0   1   7        4.27        8.95      4.08 o 
   1   1   7      365.79      340.82      9.48 o 
   2   1   7      239.55      230.42      5.82 o 
   3   1   7      515.08      509.70      8.60 o 
   4   1   7      374.62      365.61      6.25 o 
   5   1   7      942.88      939.78     10.44 o 
   6   1   7       55.13       54.93      2.22 o 
   7   1   7     1193.13     1212.10     14.30 o 
   8   1   7      151.87      149.78      5.53 o 
   9   1   7       56.45       52.73      3.34 o 
  10   1   7       65.83       72.68      4.66 o 
  11   1   7        2.61        3.19      1.94 o 
  12   1   7       32.49       37.51      7.62 o 
 -14   2   7       12.88       14.91      2.37 o 
 -13   2   7       20.60       15.05      2.33 o 
 -12   2   7        0.07        0.96      1.68 o 
 -11   2   7       23.05       20.84      2.27 o 
 -10   2   7      203.54      191.59      6.73 o 
  -9   2   7      372.26      368.06      9.28 o 
  -8   2   7      400.79      404.36     21.56 o 
  -7   2   7       24.43       28.13      3.29 o 
  -6   2   7      176.43      158.29      7.49 o 
  -5   2   7        4.23        5.03      1.37 o 
  -4   2   7       38.57       33.51      3.19 o 
  -3   2   7      114.04      105.19      7.84 o 
  -2   2   7       43.51       55.81      4.07 o 
  -1   2   7       48.31       41.74      3.42 o 
   0   2   7       28.69       31.77      2.00 o 
   1   2   7       54.90       63.61      2.81 o 
   2   2   7      138.93      130.25      4.23 o 
   3   2   7       73.26       71.90      3.22 o 
   4   2   7      972.66     1038.53     12.97 o 
   5   2   7     1017.68      974.88     11.78 o 
   6   2   7      152.53      132.22      3.64 o 
   7   2   7        2.72        1.19      0.74 o 
   8   2   7       44.08       37.49      2.39 o 
   9   2   7       72.50       74.98      4.66 o 
  10   2   7       19.74       12.94      2.10 o 
  11   2   7       87.31       88.01      7.79 o 
  12   2   7        5.04       -1.72      2.66 o 
 -14   3   7        0.17       -0.03      1.33 o 
 -13   3   7       32.52       27.36      3.63 o 
 -12   3   7        0.37       -0.16      1.17 o 
 -11   3   7       14.92       12.16      1.71 o 
 -10   3   7      122.48      105.10      5.85 o 
  -9   3   7        0.03       -0.52      0.94 o 
  -8   3   7       35.26       38.68      5.06 o 
  -7   3   7      139.40      153.06      6.36 o 
  -6   3   7       74.90       72.53      5.01 o 
  -5   3   7      149.69      175.49      7.56 o 
  -4   3   7       33.67       32.55      2.53 o 
  -3   3   7       10.55        9.77      1.62 o 
  -2   3   7       23.79       24.66      1.81 o 
  -1   3   7       27.88       31.48      2.06 o 
   0   3   7      217.28      215.23      5.11 o 
   1   3   7       11.00       11.65      1.33 o 
   2   3   7      129.00      119.01      5.41 o 
   3   3   7        0.23        0.40      0.62 o 
   4   3   7        0.44        0.92      0.96 o 
   5   3   7      166.80      157.43      4.99 o 
   6   3   7      377.26      357.45      7.84 o 
   7   3   7       78.16       76.58      3.90 o 
   8   3   7      719.06      717.62     13.62 o 
   9   3   7        6.19        3.79      4.36 o 
  10   3   7      245.99      272.67     11.38 o 
  11   3   7        0.68        0.82      1.87 o 
 -13   4   7        2.64        2.19      1.45 o 
 -12   4   7      128.93      129.66      6.36 o 
 -11   4   7       16.18       17.04      2.38 o 
 -10   4   7       50.84       56.21      3.04 o 
  -9   4   7        0.83        1.21      1.59 o 
  -8   4   7       35.98       35.71      2.70 o 
  -7   4   7        0.50        0.81      0.93 o 
  -6   4   7       95.14       94.59      4.11 o 
  -5   4   7      174.55      185.61      5.63 o 
  -4   4   7       46.64       47.58      2.68 o 
  -3   4   7      201.84      217.64      6.54 o 
  -2   4   7     1027.42     1070.50     24.29 o 
  -1   4   7       24.52       23.24      2.44 o 
   0   4   7     1060.58     1108.65     14.95 o 
   1   4   7       22.69       24.79      2.20 o 
   2   4   7       62.07       51.69      3.56 o 
   3   4   7        0.50       -0.30      1.21 o 
   4   4   7        4.43        4.82      1.07 o 
   5   4   7      114.39      138.38      5.88 o 
   6   4   7        1.13       -1.05      1.06 o 
   7   4   7       47.04       45.30      3.57 o 
   8   4   7        6.55        7.20      2.69 o 
   9   4   7       27.37       26.06      3.58 o 
  10   4   7        0.87        0.85      1.27 o 
  11   4   7        0.34        1.60      1.45 o 
 -13   5   7       23.04       23.47      3.57 o 
 -12   5   7       21.45       18.17      2.57 o 
 -11   5   7       30.38       35.20      3.36 o 
 -10   5   7        0.24       -0.82      1.15 o 
  -9   5   7       91.69       87.60      5.24 o 
  -8   5   7       46.73       43.63      3.05 o 
  -7   5   7      225.89      219.33      6.78 o 
  -6   5   7       50.70       50.44      3.07 o 
  -5   5   7      608.00      572.57     10.93 o 
  -4   5   7        9.91        9.13      1.26 o 
  -3   5   7      611.24      618.66     10.72 o 
  -2   5   7       11.19       13.83      1.29 o 
  -1   5   7       31.60       31.05      1.73 o 
   0   5   7        6.84        6.36      0.68 o 
   1   5   7      205.91      206.70      6.48 o 
   2   5   7       84.50      100.40      4.11 o 
   3   5   7        8.13        8.88      2.19 o 
   4   5   7      225.01      191.46      9.92 o 
   5   5   7       20.88       20.91      2.71 o 
   6   5   7      100.08       92.25      5.15 o 
   7   5   7       34.01       36.59      3.28 o 
   8   5   7       87.97       71.52      5.58 o 
   9   5   7        0.38        1.89      1.57 o 
  10   5   7      132.60      145.29      7.58 o 
 -12   6   7       12.46        9.65      2.07 o 
 -11   6   7        5.61        7.10      1.67 o 
 -10   6   7       19.70       16.63      2.45 o 
  -9   6   7       35.37       40.85      3.02 o 
  -8   6   7        0.02       -0.62      0.96 o 
  -7   6   7       47.08       45.47      3.29 o 
  -6   6   7      164.97      158.90      6.00 o 
  -5   6   7        8.56        5.89      1.24 o 
  -4   6   7        1.39        0.08      0.90 o 
  -3   6   7      115.54      126.62      5.85 o 
  -2   6   7       25.16       19.24      2.66 o 
  -1   6   7      157.40      148.61      8.50 o 
   0   6   7      155.02      152.37      8.02 o 
   1   6   7     1598.60     1600.06     33.60 o 
   2   6   7       26.68       26.86      3.79 o 
   3   6   7        9.62       11.68      3.34 o 
   4   6   7        2.55        0.38      1.29 o 
   5   6   7       22.26       23.95      3.85 o 
   6   6   7        0.04        0.28      1.43 o 
   7   6   7       39.67       31.43      3.81 o 
   8   6   7        8.09        5.82      1.87 o 
   9   6   7       41.00       47.72      4.35 o 
  10   6   7        0.76        0.72      1.43 o 
 -11   7   7       72.60       81.55      6.27 o 
 -10   7   7        2.20        0.96      1.14 o 
  -9   7   7       22.85       25.54      3.51 o 
  -8   7   7       42.56       43.24      3.12 o 
  -7   7   7       80.74       89.79      4.35 o 
  -6   7   7       28.99       23.59      2.39 o 
  -5   7   7       36.67       40.19      3.02 o 
  -4   7   7      115.88      131.37      5.29 o 
  -3   7   7      180.99      172.82      5.94 o 
  -2   7   7      108.27      114.51      4.64 o 
  -1   7   7      160.79      154.12      6.56 o 
   0   7   7       61.73       65.70      5.90 o 
   1   7   7      210.00      206.27     17.52 o 
   2   7   7       14.69       12.28      2.87 o 
   3   7   7      606.27      586.62     19.40 o 
   4   7   7       44.80       48.02      5.37 o 
   5   7   7       15.75       19.61      3.69 o 
   6   7   7       26.79       31.65      4.74 o 
   7   7   7        6.24       10.89      3.21 o 
   8   7   7        1.37        1.65      1.31 o 
   9   7   7        5.00        4.79      1.37 o 
 -10   8   7       40.59       42.72      4.00 o 
  -9   8   7        2.66        0.61      1.08 o 
  -8   8   7       17.15       16.96      2.09 o 
  -7   8   7        0.59        0.76      0.96 o 
  -6   8   7       15.59       20.14      2.16 o 
  -5   8   7        6.01        4.58      1.76 o 
  -4   8   7       65.60       56.41      5.42 o 
  -3   8   7       24.07       19.85      2.55 o 
  -2   8   7       31.13       26.24      2.86 o 
  -1   8   7       62.47       54.98      5.50 o 
   0   8   7       36.69       42.67      4.89 o 
   1   8   7      107.11      110.36      8.61 o 
   2   8   7       73.55       66.60      6.45 o 
   3   8   7      203.39      229.87     18.01 o 
   4   8   7        3.00        3.22      3.98 o 
   5   8   7        1.99        2.33      1.37 o 
   6   8   7       22.47       21.93      2.79 o 
   7   8   7       14.44       13.91      3.73 o 
   8   8   7       19.79       22.35      3.53 o 
  -9   9   7        0.11        0.72      1.77 o 
  -8   9   7        1.05       -0.50      1.22 o 
  -7   9   7        9.73       11.96      2.49 o 
  -6   9   7       52.72       48.02      3.98 o 
  -5   9   7       33.16       32.18      3.34 o 
  -4   9   7        2.92        5.84      1.76 o 
  -3   9   7       31.88       34.74      4.53 o 
  -2   9   7       29.09       24.41      3.84 o 
  -1   9   7       13.66       11.54      2.67 o 
   0   9   7       97.27       92.73      7.55 o 
   1   9   7       27.40       26.73      4.34 o 
   2   9   7      238.41      261.91     10.68 o 
   3   9   7        5.30        9.58      2.37 o 
   4   9   7       80.87       79.96      6.03 o 
   5   9   7        2.82        3.95      1.66 o 
   6   9   7        1.19        1.62      1.63 o 
  -7  10   7       14.29       11.63      4.84 o 
  -6  10   7       63.72       80.65      8.58 o 
  -5  10   7        3.21        2.68      1.80 o 
  -4  10   7       34.08       34.98      7.09 o 
  -3  10   7       45.72       40.88      4.40 o 
  -2  10   7       41.67       43.88      8.04 o 
  -1  10   7       14.49       12.98      3.06 o 
   0  10   7        0.10        1.48      2.73 o 
   1  10   7        1.62        1.30      2.08 o 
   2  10   7       13.77       12.23      2.56 o 
   3  10   7        0.21       -0.45      1.45 o 
   4  10   7        6.34       12.48      2.68 o 
  -3  11   7       40.51       48.88      5.23 o 
  -2  11   7        9.45       10.12      3.28 o 
  -1  11   7       41.86       51.34      8.81 o 
   0  11   7        2.04        2.48      2.32 o 
   1  11   7       16.41       15.14      3.48 o 
 -14   0   8        6.96       10.74      3.79 o 
 -12   0   8       11.32        9.49      3.72 o 
 -10   0   8        9.80        8.85      3.32 o 
  -8   0   8      100.19      119.31     10.19 o 
  -6   0   8      112.02      122.54     10.13 o 
  -4   0   8      354.30      331.13     16.29 o 
  -2   0   8      148.99      199.43     11.86 o 
   0   0   8       36.85       21.84      3.81 o 
   2   0   8     1176.21     1168.85     23.97 o 
   4   0   8     1574.44     1570.14     24.35 o 
   6   0   8      862.97      864.58     14.92 o 
   8   0   8        0.67        1.57      1.20 o 
  10   0   8       43.28       57.15     13.36 o 
 -14   1   8        6.33        7.82      1.70 o 
 -13   1   8        1.07        0.92      1.23 o 
 -12   1   8        0.42        1.47      1.10 o 
 -11   1   8       19.64       19.52      2.71 o 
 -10   1   8       19.81       25.98      2.84 o 
  -9   1   8        5.51        5.58      2.01 o 
  -8   1   8      456.64      440.80     14.66 o 
  -7   1   8       43.72       48.65      3.69 o 
  -6   1   8      100.25       99.28      6.22 o 
  -5   1   8       74.62       62.10      4.96 o 
  -4   1   8       11.26        8.38      1.95 o 
  -3   1   8      262.49      270.93     10.17 o 
  -2   1   8      142.66      142.57      9.34 o 
  -1   1   8      211.19      240.22      9.20 o 
   0   1   8        2.64        2.51      1.21 o 
   1   1   8      154.47      136.45      5.28 o 
   2   1   8        5.18        4.27      0.90 o 
   3   1   8     1318.96     1318.06     16.66 o 
   4   1   8      643.47      643.13     10.67 o 
   5   1   8      217.52      232.23      5.07 o 
   6   1   8      215.39      209.04      4.62 o 
   7   1   8       28.65       31.99      2.41 o 
   8   1   8      184.99      185.51      6.35 o 
   9   1   8       18.55       14.05      1.82 o 
  10   1   8      118.05      117.40      6.24 o 
  11   1   8        1.81        1.32      1.49 o 
 -14   2   8        0.92        2.83      1.29 o 
 -13   2   8        3.70        3.30      1.29 o 
 -12   2   8        4.28        3.47      2.64 o 
 -11   2   8       63.21       46.86      4.22 o 
 -10   2   8       63.40       66.97      4.02 o 
  -9   2   8      199.00      170.63     10.69 o 
  -8   2   8        7.24        7.15      1.87 o 
  -7   2   8      407.29      392.16     17.62 o 
  -6   2   8       52.37       54.38      4.53 o 
  -5   2   8      134.73      121.18      6.62 o 
  -4   2   8       11.11       10.00      2.08 o 
  -3   2   8      217.23      274.63     13.41 o 
  -2   2   8        6.96        3.43      0.88 o 
  -1   2   8       44.02       60.82      4.46 o 
   0   2   8      114.31       85.85      3.45 o 
   1   2   8      100.39      125.91      4.31 o 
   2   2   8      299.17      297.19      7.07 o 
   3   2   8      221.15      223.72      6.20 o 
   4   2   8      788.78      759.25     11.88 o 
   5   2   8        1.80        1.67      0.85 o 
   6   2   8       31.58       31.79      2.17 o 
   7   2   8        5.28        4.82      1.32 o 
   8   2   8        0.22        1.00      1.61 o 
   9   2   8        4.25        2.86      1.84 o 
  10   2   8        2.75        2.02      1.45 o 
  11   2   8       21.62       24.73      3.58 o 
 -13   3   8       48.16       49.88      4.20 o 
 -12   3   8       29.57       21.50      2.66 o 
 -11   3   8        1.68        2.97      1.18 o 
 -10   3   8        9.41       10.04      1.74 o 
  -9   3   8       29.48       30.67      3.21 o 
  -8   3   8       45.13       39.97      3.48 o 
  -7   3   8      893.10      867.45     21.28 o 
  -6   3   8        0.38        0.85      1.06 o 
  -5   3   8     1164.03     1117.47     42.37 o 
  -4   3   8      608.90      565.50     15.26 o 
  -3   3   8     1065.62     1063.77     15.77 o 
  -2   3   8       57.09       56.11      2.56 o 
  -1   3   8      184.19      194.41      5.00 o 
   0   3   8      126.27      141.64      4.35 o 
   1   3   8      510.23      520.52      9.54 o 
   2   3   8      327.37      316.65      7.27 o 
   3   3   8      675.64      680.56     14.13 o 
   4   3   8       28.48       18.66      1.90 o 
   5   3   8      322.95      324.82      8.46 o 
   6   3   8        9.11        8.79      1.35 o 
   7   3   8      366.23      363.65     10.27 o 
   8   3   8       35.27       30.46      2.99 o 
   9   3   8       40.94       38.87      4.27 o 
  10   3   8       15.35        9.42      2.38 o 
  11   3   8       44.52       49.41      5.10 o 
 -13   4   8        9.05       10.72      2.59 o 
 -12   4   8       31.60       28.28      3.74 o 
 -11   4   8       24.75       25.09      2.47 o 
 -10   4   8        3.60        4.35      1.21 o 
  -9   4   8        1.50        2.03      0.87 o 
  -8   4   8       37.07       37.25      2.85 o 
  -7   4   8        0.23        0.13      0.76 o 
  -6   4   8      510.20      515.87     11.01 o 
  -5   4   8       96.95       92.99      4.67 o 
  -4   4   8      150.20      152.11      5.85 o 
  -3   4   8       48.93       57.98      3.97 o 
  -2   4   8        2.71        4.19      0.96 o 
  -1   4   8      364.81      359.77      9.64 o 
   0   4   8        0.80        2.53      0.87 o 
   1   4   8      123.33      120.37      5.23 o 
   2   4   8       34.21       19.19      2.05 o 
   3   4   8       16.30       12.00      2.72 o 
   4   4   8        5.70       10.14      4.04 o 
   5   4   8       58.15       48.60      4.15 o 
   6   4   8        1.36       -1.27      1.30 o 
   7   4   8      101.56      101.39      5.76 o 
   8   4   8       51.94       57.98      4.28 o 
   9   4   8        0.63       -0.29      1.51 o 
  10   4   8      108.73      111.59      8.31 o 
 -13   5   8        8.84        8.16      2.35 o 
 -12   5   8        0.01       -0.06      1.23 o 
 -11   5   8        5.51        6.16      1.52 o 
 -10   5   8       85.15       90.91      4.56 o 
  -9   5   8       10.16        7.45      1.36 o 
  -8   5   8       37.67       37.40      2.95 o 
  -7   5   8       15.40       17.55      2.01 o 
  -6   5   8        0.74        0.56      0.83 o 
  -5   5   8      176.03      174.75      5.78 o 
  -4   5   8       11.32       12.12      1.91 o 
  -3   5   8      476.69      469.86      9.32 o 
  -2   5   8      816.60      785.33     13.43 o 
  -1   5   8      624.11      558.06     11.07 o 
   0   5   8       54.78       53.82      3.50 o 
   1   5   8      230.17      216.95      6.99 o 
   2   5   8      186.90      171.79      9.25 o 
   3   5   8      211.42      195.26     10.19 o 
   4   5   8        4.33        6.85      2.32 o 
   5   5   8        6.57        2.79      1.86 o 
   6   5   8       54.97       59.87      4.89 o 
   7   5   8       23.65       19.15      2.57 o 
   8   5   8       44.89       43.71      4.60 o 
   9   5   8       69.79       64.17      5.79 o 
  10   5   8        1.40        1.46      1.67 o 
 -12   6   8       13.04       20.71      2.87 o 
 -11   6   8       10.47       17.24      2.63 o 
 -10   6   8        6.91       11.50      2.10 o 
  -9   6   8        2.43        4.17      1.10 o 
  -8   6   8       36.28       39.30      2.94 o 
  -7   6   8        6.69        4.06      1.18 o 
  -6   6   8      199.71      186.75      8.21 o 
  -5   6   8        4.54        4.88      1.40 o 
  -4   6   8       90.83       85.56      5.05 o 
  -3   6   8       17.34       12.59      1.92 o 
  -2   6   8        1.91        1.67      1.46 o 
  -1   6   8       16.10       18.05      2.23 o 
   0   6   8      343.75      334.50     13.24 o 
   1   6   8        1.65        3.21      1.78 o 
   2   6   8      102.08       89.71      6.99 o 
   3   6   8       12.12       11.11      2.64 o 
   4   6   8        1.54        1.57      1.40 o 
   5   6   8       16.44       12.45      3.01 o 
   6   6   8       64.41       75.34      5.70 o 
   7   6   8        9.73        9.39      2.09 o 
   8   6   8       41.27       41.74      4.64 o 
   9   6   8       11.46       11.49      2.71 o 
 -11   7   8        2.18        2.62      1.35 o 
 -10   7   8        8.36        9.24      1.99 o 
  -9   7   8        3.90        4.60      1.44 o 
  -8   7   8      100.90       97.62      4.81 o 
  -7   7   8       83.53       83.29      4.71 o 
  -6   7   8       69.25       70.56      5.55 o 
  -5   7   8       98.28      102.00      4.95 o 
  -4   7   8        1.40        2.50      0.99 o 
  -3   7   8        0.01       -0.04      0.73 o 
  -2   7   8        3.23        0.45      0.90 o 
  -1   7   8       96.33       80.21      6.58 o 
   0   7   8      128.13      104.76      7.66 o 
   1   7   8       27.58       17.35      3.41 o 
   2   7   8       12.69        7.14      2.70 o 
   3   7   8       94.94       94.70      7.66 o 
   4   7   8       28.70       20.33      3.77 o 
   5   7   8       20.76       15.07      3.23 o 
   6   7   8        4.10        2.05      1.30 o 
   7   7   8       13.88       12.14      3.18 o 
   8   7   8        0.02       -3.81      3.81 o 
 -10   8   8        8.94       13.54      2.31 o 
  -9   8   8        7.43        4.01      1.74 o 
  -8   8   8       31.28       35.79      3.01 o 
  -7   8   8        8.01        5.92      1.32 o 
  -6   8   8        3.23        3.76      1.15 o 
  -5   8   8       81.76       78.17      5.55 o 
  -4   8   8       31.67       37.59      3.66 o 
  -3   8   8        4.47        5.00      1.50 o 
  -2   8   8       22.00       16.97      3.50 o 
  -1   8   8        3.93        5.95      2.17 o 
   0   8   8        1.14        2.47      2.80 o 
   1   8   8        0.54        1.70      2.63 o 
   2   8   8        0.47       -0.02      1.56 o 
   3   8   8        1.08        8.12      7.15 o 
   4   8   8       16.39       11.26      5.43 o 
   5   8   8        6.57        4.39      2.26 o 
   6   8   8       20.08       17.07      3.01 o 
   7   8   8        5.09        7.38      2.36 o 
  -8   9   8        3.36        1.31      2.14 o 
  -7   9   8       26.75       27.24      3.69 o 
  -6   9   8        7.74        5.92      2.51 o 
  -5   9   8        8.15        5.64      1.80 o 
  -4   9   8       46.08       43.10      5.16 o 
  -3   9   8       32.42       38.45      7.12 o 
  -2   9   8        0.09        0.08      1.65 o 
  -1   9   8       83.00       90.83      7.64 o 
   0   9   8       15.47       17.19      3.49 o 
   1   9   8      182.73      196.98     23.76 o 
   2   9   8       10.26        5.80      2.77 o 
   3   9   8      152.01      153.64     15.65 o 
   4   9   8       16.73       12.36      2.75 o 
   5   9   8       16.61       16.44      2.93 o 
  -6  10   8       19.20       20.65      6.49 o 
  -5  10   8        2.82        0.02      1.87 o 
  -4  10   8       17.93       18.87      3.03 o 
  -3  10   8        8.67       15.02      3.45 o 
  -2  10   8        2.37        5.97      2.46 o 
  -1  10   8        6.60       13.00      3.23 o 
   0  10   8        0.01        2.21      1.74 o 
   1  10   8       12.33       22.00      4.32 o 
   2  10   8       29.90       28.54      3.82 o 
   3  10   8        1.39        1.32      1.92 o 
 -13   0   9       85.26       94.75      9.00 o 
 -11   0   9       91.78       97.38     10.66 o 
  -9   0   9       92.21      122.22     11.15 o 
  -7   0   9       33.49       26.32      4.74 o 
  -5   0   9     1098.42     1092.46     35.60 o 
  -3   0   9      182.48      214.65     13.38 o 
  -1   0   9       73.94       88.12      8.22 o 
   1   0   9      256.03      242.43     13.92 o 
   3   0   9      588.93      643.78     13.81 o 
   5   0   9     2395.97     2421.21     48.34 o 
   7   0   9      165.93      161.04      7.55 o 
   9   0   9        3.99        5.61      1.83 o 
 -14   1   9        5.28        9.15      2.00 o 
 -13   1   9        2.88        4.36      1.70 o 
 -12   1   9        0.56       -0.33      1.80 o 
 -11   1   9       13.03       13.15      5.22 o 
 -10   1   9      115.20      123.92      8.15 o 
  -9   1   9       28.63       38.92      4.38 o 
  -8   1   9       45.71       40.47      4.37 o 
  -7   1   9       41.25       50.48      4.80 o 
  -6   1   9        0.29       -1.23      1.33 o 
  -5   1   9        0.54        3.43      1.64 o 
  -4   1   9       25.48       25.30      3.26 o 
  -3   1   9        0.50        1.48      1.06 o 
  -2   1   9      163.03      160.15      7.94 o 
  -1   1   9      115.09      123.30      9.86 o 
   0   1   9        8.81        9.40      1.94 o 
   1   1   9      150.67      133.14      5.59 o 
   2   1   9       57.65       52.33      3.06 o 
   3   1   9      273.34      265.30      6.56 o 
   4   1   9      231.43      237.16      6.32 o 
   5   1   9       32.56       26.93      1.91 o 
   6   1   9        0.32        0.22      0.88 o 
   7   1   9       86.39       88.88      3.97 o 
   8   1   9        0.91        1.57      1.00 o 
   9   1   9      105.18      103.99      5.74 o 
  10   1   9        2.43        1.52      1.18 o 
 -13   2   9        9.18        5.70      1.85 o 
 -12   2   9        5.93        9.50      2.18 o 
 -11   2   9       83.93       86.10      5.86 o 
 -10   2   9        0.89       -0.73      1.50 o 
  -9   2   9       29.43       32.00      5.96 o 
  -8   2   9       26.61       19.47      2.47 o 
  -7   2   9       55.90       54.65      5.03 o 
  -6   2   9      255.69      252.14     10.52 o 
  -5   2   9       90.93       76.67      5.53 o 
  -4   2   9       25.37       24.82      3.33 o 
  -3   2   9      382.23      376.20     12.90 o 
  -2   2   9      369.75      348.34     12.15 o 
  -1   2   9      185.87      189.18      7.43 o 
   0   2   9      160.22      162.77      5.19 o 
   1   2   9        5.27        6.22      1.11 o 
   2   2   9       24.07       27.20      2.24 o 
   3   2   9      545.54      516.53     10.53 o 
   4   2   9       25.91       32.57      2.33 o 
   5   2   9      145.21      142.22      4.98 o 
   6   2   9      267.70      263.44      9.38 o 
   7   2   9        4.30        5.02      1.27 o 
   8   2   9      242.13      248.64     10.47 o 
   9   2   9        0.39        2.16      2.25 o 
  10   2   9      118.30      127.35      9.40 o 
 -13   3   9        8.55        2.60      2.13 o 
 -12   3   9       69.81       66.16      5.40 o 
 -11   3   9       34.50       35.52      3.24 o 
 -10   3   9        0.11       -0.58      1.10 o 
  -9   3   9        0.36        1.93      1.55 o 
  -8   3   9        8.01        9.81      2.19 o 
  -7   3   9       60.80       59.30      5.16 o 
  -6   3   9       20.14       25.24      4.33 o 
  -5   3   9        4.41        4.34      1.53 o 
  -4   3   9      425.54      427.21     11.49 o 
  -3   3   9      143.22      158.87      6.55 o 
  -2   3   9      107.70      111.91      3.90 o 
  -1   3   9       79.04       75.23      3.25 o 
   0   3   9        9.12       16.74      1.67 o 
   1   3   9        4.27        4.77      0.99 o 
   2   3   9      132.60      143.94      4.96 o 
   3   3   9        0.22        2.15      1.01 o 
   4   3   9       41.94       34.98      2.70 o 
   5   3   9        0.40        0.38      1.65 o 
   6   3   9       38.38       37.99      3.68 o 
   7   3   9        2.02        0.88      1.89 o 
   8   3   9        6.28        6.65      1.84 o 
   9   3   9       13.59        8.47      2.12 o 
  10   3   9        6.39        4.10      1.70 o 
 -13   4   9        1.81       -1.91      1.91 o 
 -12   4   9       35.06       30.78      3.97 o 
 -11   4   9        2.19        1.85      1.11 o 
 -10   4   9        4.05        2.61      0.95 o 
  -9   4   9        1.78        2.48      0.91 o 
  -8   4   9        0.00        0.43      0.82 o 
  -7   4   9       26.55       27.92      2.48 o 
  -6   4   9       24.04       29.60      2.91 o 
  -5   4   9      225.80      204.06      7.37 o 
  -4   4   9        1.74        2.60      1.38 o 
  -3   4   9      303.63      325.40     10.55 o 
  -2   4   9       67.93       67.50      3.85 o 
  -1   4   9      268.67      295.10      9.09 o 
   0   4   9      138.69      128.08      5.78 o 
   1   4   9      190.44      172.70      6.72 o 
   2   4   9        0.65        0.32      1.04 o 
   3   4   9       30.30       32.50      5.90 o 
   4   4   9      100.95      102.00      7.37 o 
   5   4   9       48.97       60.97      4.81 o 
   6   4   9      343.97      328.33     13.40 o 
   7   4   9       29.29       31.06      3.66 o 
   8   4   9      134.26      134.20      8.06 o 
   9   4   9       25.81       37.30      4.42 o 
 -12   5   9       19.01       21.17      2.94 o 
 -11   5   9       13.21       11.74      2.10 o 
 -10   5   9        3.23        4.59      1.45 o 
  -9   5   9        7.71        7.84      1.54 o 
  -8   5   9        1.41       -0.94      0.94 o 
  -7   5   9       91.98       86.82      4.47 o 
  -6   5   9       20.30       24.51      2.32 o 
  -5   5   9        2.61        1.78      0.91 o 
  -4   5   9       33.28       28.42      3.27 o 
  -3   5   9      124.46      127.76      4.68 o 
  -2   5   9      322.38      335.04     13.13 o 
  -1   5   9      253.46      266.94     11.69 o 
   0   5   9        0.07       -0.95      1.57 o 
   1   5   9        0.01       -2.74      5.55 o 
   2   5   9        2.98       -1.83      1.83 o 
   3   5   9        2.95        0.40      2.92 o 
   4   5   9        1.48        3.06      3.89 o 
   5   5   9       19.10       22.69      3.75 o 
   6   5   9        9.57        5.57      1.73 o 
   7   5   9       88.97       95.06      6.54 o 
   8   5   9        0.28        2.24      1.91 o 
   9   5   9       38.67       33.60      4.34 o 
 -11   6   9       61.73       71.25      6.23 o 
 -10   6   9       20.74       20.97      3.11 o 
  -9   6   9       27.59       30.08      2.73 o 
  -8   6   9        0.67        0.55      1.01 o 
  -7   6   9      121.92      124.99      6.69 o 
  -6   6   9        5.26        6.89      1.72 o 
  -5   6   9      166.24      177.04      9.66 o 
  -4   6   9        7.93        3.11      1.33 o 
  -3   6   9      178.58      173.93      7.41 o 
  -2   6   9        2.70        4.36      1.31 o 
  -1   6   9      240.54      242.79     12.68 o 
   0   6   9      118.83      128.76      9.41 o 
   1   6   9      361.04      388.24     15.86 o 
   2   6   9       92.68       82.00      6.94 o 
   3   6   9       35.69       50.36      5.54 o 
   4   6   9       49.10       39.89      4.98 o 
   5   6   9       15.85       14.29      3.76 o 
   6   6   9        1.15        1.15      1.54 o 
   7   6   9       43.04       42.29      4.53 o 
   8   6   9        3.92        4.56      3.25 o 
 -10   7   9        6.66        7.17      2.27 o 
  -9   7   9        9.82        7.10      1.57 o 
  -8   7   9       26.16       21.17      2.33 o 
  -7   7   9        5.63        4.75      1.36 o 
  -6   7   9        1.47        0.35      1.33 o 
  -5   7   9        0.68       -0.32      0.79 o 
  -4   7   9       40.00       34.38      3.46 o 
  -3   7   9       37.90       36.81      3.50 o 
  -2   7   9       43.44       47.73      5.36 o 
  -1   7   9      380.96      383.13     15.53 o 
   0   7   9       90.50       68.57      6.41 o 
   1   7   9       97.05      101.00      7.89 o 
   2   7   9        3.94        7.10      2.47 o 
   3   7   9       50.33       52.98      5.92 o 
   4   7   9        6.29        6.08      2.61 o 
   5   7   9       12.32       10.64      2.97 o 
   6   7   9       59.17       67.44      5.77 o 
   7   7   9        0.81       -1.09      1.67 o 
  -9   8   9       67.01       73.62      4.51 o 
  -8   8   9       18.33       15.94      2.22 o 
  -7   8   9       12.00       14.14      2.33 o 
  -6   8   9        2.91        1.98      1.40 o 
  -5   8   9        2.28        3.25      1.66 o 
  -4   8   9        0.02       -1.36      1.36 o 
  -3   8   9        4.29        6.74      2.22 o 
  -2   8   9       19.81       17.71      3.36 o 
  -1   8   9      165.53      155.35      9.97 o 
   0   8   9       23.11       26.97      4.35 o 
   1   8   9       41.54       40.77      5.28 o 
   2   8   9       55.52       61.34      6.44 o 
   3   8   9        1.72        0.42      1.62 o 
   4   8   9        8.57        8.98      2.66 o 
   5   8   9       39.22       35.31      5.30 o 
   6   8   9       21.76       23.52      4.54 o 
  -7   9   9        3.21        5.27      1.51 o 
  -6   9   9       19.62       12.13      2.05 o 
  -5   9   9        0.62       -0.26      1.80 o 
  -4   9   9        8.02        7.74      2.65 o 
  -3   9   9       13.20       15.10      3.24 o 
  -2   9   9        1.22        0.31      1.78 o 
  -1   9   9        4.65        5.23      2.13 o 
   0   9   9        1.09        1.19      1.54 o 
   1   9   9        4.78        5.23      2.73 o 
   2   9   9        3.72        4.65      2.28 o 
   3   9   9       20.03       23.86      4.51 o 
   4   9   9       10.23       13.00      3.53 o 
  -4  10   9        0.98       -1.22      1.96 o 
  -3  10   9        2.01        5.69      2.31 o 
  -2  10   9        0.11       -1.24      1.85 o 
  -1  10   9        3.25        4.71      2.45 o 
   0  10   9       28.57       27.13      4.53 o 
   1  10   9        0.21        4.60      2.65 o 
 -12   0  10       10.18        9.61      4.37 o 
 -10   0  10      123.00      157.85     13.51 o 
  -8   0  10      516.29      500.62     23.58 o 
  -6   0  10      501.08      481.86     23.13 o 
  -4   0  10       10.86        7.91      3.17 o 
  -2   0  10       27.57       39.37      5.84 o 
   0   0  10       18.50       24.04      4.64 o 
   2   0  10      144.38      146.01      7.82 o 
   4   0  10      465.95      441.05     13.35 o 
   6   0  10      108.24      105.10      7.39 o 
   8   0  10       28.82       18.69      3.49 o 
 -13   1  10        1.28        1.34      1.39 o 
 -12   1  10        0.16        2.31      2.12 o 
 -11   1  10        8.95        4.46      1.99 o 
 -10   1  10       66.44       63.41      5.95 o 
  -9   1  10       77.42       69.66      6.12 o 
  -8   1  10       11.75       11.69      2.68 o 
  -7   1  10      235.90      225.88     10.68 o 
  -6   1  10       77.19      104.56      7.31 o 
  -5   1  10        2.51        3.43      1.90 o 
  -4   1  10       83.04       85.04      6.26 o 
  -3   1  10       10.59        9.35      2.25 o 
  -2   1  10      252.92      237.57     10.39 o 
  -1   1  10       84.30       86.84      7.25 o 
   0   1  10      276.11      278.03     11.13 o 
   1   1  10       11.51       13.52      2.85 o 
   2   1  10      732.46      724.91     13.40 o 
   3   1  10      135.12      133.57      4.81 o 
   4   1  10      195.24      203.03      5.44 o 
   5   1  10       17.09       17.07      1.62 o 
   6   1  10       28.68       32.40      2.53 o 
   7   1  10       17.29       23.31      2.60 o 
   8   1  10       66.06       74.21      6.81 o 
   9   1  10       39.77       32.72      3.91 o 
 -13   2  10       28.18       20.98      3.31 o 
 -12   2  10        3.97        4.40      1.92 o 
 -11   2  10        0.88        0.86      1.29 o 
 -10   2  10       62.40       61.38      6.33 o 
  -9   2  10       39.61       49.20     10.11 o 
  -8   2  10       59.90       55.41      9.30 o 
  -7   2  10      338.56      362.63     13.68 o 
  -6   2  10      212.94      208.85      9.91 o 
  -5   2  10      235.40      252.15     11.28 o 
  -4   2  10      134.90      143.71      8.20 o 
  -3   2  10      253.77      275.27     30.14 o 
  -2   2  10       28.25       30.73      4.19 o 
  -1   2  10      119.01      126.39      4.77 o 
   0   2  10      214.87      225.19      6.55 o 
   1   2  10      882.01      905.09     15.02 o 
   2   2  10       98.02      110.49      6.42 o 
   3   2  10      488.49      484.03      9.64 o 
   4   2  10        1.31        0.65      0.90 o 
   5   2  10      225.83      234.71      6.76 o 
   6   2  10      209.73      201.92      8.60 o 
   7   2  10       32.39       36.21      4.80 o 
   8   2  10       40.78       39.14      5.15 o 
   9   2  10       12.78       16.85      3.04 o 
 -12   3  10        0.49       -1.52      1.52 o 
 -11   3  10        1.36        0.57      1.50 o 
 -10   3  10        3.04        4.21      2.02 o 
  -9   3  10       89.32       92.43      5.82 o 
  -8   3  10       20.86       12.28      2.46 o 
  -7   3  10       27.66       23.76      3.33 o 
  -6   3  10        0.28        1.03      1.91 o 
  -5   3  10       62.86       57.65      4.96 o 
  -4   3  10       19.05       14.86      2.01 o 
  -3   3  10       78.25       67.39      4.46 o 
  -2   3  10        0.48        0.31      1.11 o 
  -1   3  10       84.85       82.22      3.64 o 
   0   3  10      526.56      503.68     10.11 o 
   1   3  10      443.11      465.62      9.84 o 
   2   3  10      291.22      266.46      7.31 o 
   3   3  10       26.13       23.83      2.20 o 
   4   3  10        1.00        1.39      1.03 o 
   5   3  10       26.21       24.50      3.08 o 
   6   3  10       78.14       72.74      6.73 o 
   7   3  10        2.03        4.90      1.69 o 
   8   3  10       21.44       19.60      3.85 o 
   9   3  10       21.17       20.49      6.92 o 
 -12   4  10        1.08        0.91      1.34 o 
 -11   4  10        5.81       10.28      1.71 o 
 -10   4  10        8.11        7.35      1.66 o 
  -9   4  10       29.01       27.96      2.70 o 
  -8   4  10        4.89        3.28      1.02 o 
  -7   4  10      132.81      122.65      6.18 o 
  -6   4  10       31.62       34.63      3.81 o 
  -5   4  10     1399.02     1397.00     24.71 o 
  -4   4  10      210.24      203.43      7.55 o 
  -3   4  10      233.28      232.18      7.97 o 
  -2   4  10       31.91       33.82      3.22 o 
  -1   4  10      411.19      410.45     11.50 o 
   0   4  10      100.88       89.19      5.10 o 
   1   4  10      190.17      192.99      8.23 o 
   2   4  10       39.74       40.68      4.65 o 
   3   4  10       65.63       65.51      5.95 o 
   4   4  10        1.98        2.05      1.53 o 
   5   4  10      198.79      189.68      8.83 o 
   6   4  10       12.72       11.93      2.65 o 
   7   4  10       68.09       66.23      5.38 o 
   8   4  10        1.10        3.09      2.79 o 
 -11   5  10       22.29       26.64      2.67 o 
 -10   5  10        0.08        0.74      1.16 o 
  -9   5  10        0.87        0.50      0.96 o 
  -8   5  10       35.97       45.69      3.45 o 
  -7   5  10        4.91        4.53      1.86 o 
  -6   5  10       85.95       89.85      4.53 o 
  -5   5  10        0.91        2.51      1.35 o 
  -4   5  10       37.06       34.21      3.42 o 
  -3   5  10      230.99      247.09     11.55 o 
  -2   5  10        0.61        2.65      1.62 o 
  -1   5  10      203.39      186.13     16.81 o 
   0   5  10        4.33        4.18      1.77 o 
   1   5  10        1.61        1.31      1.34 o 
   2   5  10       16.93       25.29      7.67 o 
   3   5  10        0.16        0.67      1.33 o 
   4   5  10       31.57       47.79      5.47 o 
   5   5  10       54.03       48.84      4.67 o 
   6   5  10       56.55       70.95      8.36 o 
   7   5  10       39.70       44.81      5.12 o 
   8   5  10       78.50       75.98      7.86 o 
 -11   6  10        0.05        0.63      1.71 o 
 -10   6  10       32.45       32.38      3.41 o 
  -9   6  10        1.34        1.61      1.28 o 
  -8   6  10       46.68       30.47      3.55 o 
  -7   6  10        0.91        1.22      1.03 o 
  -6   6  10       15.40       12.51      2.31 o 
  -5   6  10       55.44       57.57      4.54 o 
  -4   6  10       51.70       45.30      3.97 o 
  -3   6  10      116.98      105.13      5.89 o 
  -2   6  10        6.58        2.96      1.30 o 
  -1   6  10       73.43       63.68      6.91 o 
   0   6  10       81.65       71.29      6.51 o 
   1   6  10       59.46       52.91      5.63 o 
   2   6  10        2.07        2.27      2.86 o 
   3   6  10       14.76       17.97      3.46 o 
   4   6  10        0.45        1.14      2.87 o 
   5   6  10        0.66       -0.58      1.41 o 
   6   6  10        7.31        3.87      2.00 o 
   7   6  10       15.68       16.47      3.30 o 
  -9   7  10       11.53       10.35      1.81 o 
  -8   7  10        7.30        6.09      1.98 o 
  -7   7  10        0.17        1.35      1.13 o 
  -6   7  10        0.48       -1.07      1.07 o 
  -5   7  10        6.74        8.11      2.01 o 
  -4   7  10        7.10        9.20      1.90 o 
  -3   7  10        0.06       -0.42      5.10 o 
  -2   7  10       13.57       20.15      3.60 o 
  -1   7  10        0.95        0.45      1.30 o 
   0   7  10       13.13       13.09      3.00 o 
   1   7  10        0.75       -0.33      1.67 o 
   2   7  10       72.64       75.88      7.27 o 
   3   7  10        2.32        2.59      4.75 o 
   4   7  10      175.68      167.92     11.17 o 
   5   7  10        5.79        6.63      2.50 o 
   6   7  10       11.32       10.79      2.66 o 
  -8   8  10        4.90        3.65      1.82 o 
  -7   8  10       23.09       25.69      3.38 o 
  -6   8  10        0.00       -1.51      2.38 o 
  -5   8  10        9.80       10.95      2.16 o 
  -4   8  10        0.00       -0.49      1.52 o 
  -3   8  10        5.25        6.14      2.07 o 
  -2   8  10       24.86       31.22      4.67 o 
  -1   8  10       19.79       22.38      4.59 o 
   0   8  10        0.60       -0.62      1.57 o 
   1   8  10       82.28       99.12     12.56 o 
   2   8  10       27.88       20.38      4.66 o 
   3   8  10       44.51       50.17      6.70 o 
   4   8  10        6.15        4.92      2.55 o 
  -6   9  10        8.17        7.04      2.57 o 
  -5   9  10        0.13       -0.75      1.70 o 
  -4   9  10        0.00       -0.36      3.10 o 
  -3   9  10        8.21       11.15      3.18 o 
  -2   9  10        9.16       10.65      5.31 o 
  -1   9  10        2.25       -0.54      1.68 o 
   0   9  10        4.78        2.87      2.11 o 
   1   9  10       10.83        6.84      2.68 o 
   2   9  10        1.02        0.18      1.94 o 
 -11   0  11       42.74       53.03      8.27 o 
  -9   0  11      142.77      162.53     13.59 o 
  -7   0  11        4.41        6.85      3.38 o 
  -5   0  11      192.01      166.23     13.30 o 
  -3   0  11       91.45      111.76     10.57 o 
  -1   0  11     1091.96     1042.73     35.95 o 
   1   0  11      399.42      392.73     13.78 o 
   3   0  11      110.59      125.87      6.19 o 
   5   0  11       48.41       56.16      4.26 o 
   7   0  11       18.07       23.63      3.78 o 
 -12   1  11        0.45        1.30      1.63 o 
 -11   1  11       52.26       60.18      6.18 o 
 -10   1  11        4.12        5.66      3.34 o 
  -9   1  11       35.77       42.28      4.90 o 
  -8   1  11       92.93       81.71      5.46 o 
  -7   1  11      169.42      183.66      9.96 o 
  -6   1  11       10.89        7.44      3.08 o 
  -5   1  11      189.77      185.11     10.07 o 
  -4   1  11       30.30       31.80      4.04 o 
  -3   1  11      142.86      128.06      8.00 o 
  -2   1  11      103.60      111.09     11.52 o 
  -1   1  11       90.70       78.21      6.20 o 
   0   1  11      103.91      101.68      5.37 o 
   1   1  11      107.76       98.65      4.63 o 
   2   1  11       23.59       30.51      2.36 o 
   3   1  11      196.63      194.87      6.41 o 
   4   1  11       22.36       21.23      1.92 o 
   5   1  11       25.60       23.08      1.97 o 
   6   1  11        6.89        6.24      1.58 o 
   7   1  11       12.65       12.60      2.84 o 
   8   1  11       40.29       51.87      5.89 o 
 -12   2  11       57.72       65.03      5.49 o 
 -11   2  11       11.60       10.64      2.81 o 
 -10   2  11       16.00       20.18      3.67 o 
  -9   2  11       22.08       23.57      3.77 o 
  -8   2  11        0.59       -0.91      1.62 o 
  -7   2  11        0.35        0.08      1.25 o 
  -6   2  11       25.67       30.41      3.95 o 
  -5   2  11       63.96       63.65      5.86 o 
  -4   2  11       91.18       91.20      6.82 o 
  -3   2  11       49.62       49.31      6.74 o 
  -2   2  11      120.43      116.94      7.57 o 
  -1   2  11       23.99       23.68      2.20 o 
   0   2  11       40.13       53.13      3.28 o 
   1   2  11      126.50      103.02      4.66 o 
   2   2  11      103.26       91.15      4.47 o 
   3   2  11       32.13       35.10      2.58 o 
   4   2  11        9.74       11.17      1.52 o 
   5   2  11       24.48       28.49      2.81 o 
   6   2  11       12.03       12.86      1.97 o 
   7   2  11       45.94       44.53      5.48 o 
   8   2  11        3.12        2.11      2.76 o 
 -12   3  11        1.29        1.07      1.68 o 
 -11   3  11        3.58        2.19      1.43 o 
 -10   3  11        0.48        0.07      1.31 o 
  -9   3  11       31.92       32.43      4.46 o 
  -8   3  11        5.66        7.51      2.17 o 
  -7   3  11        2.19        1.03      1.42 o 
  -6   3  11        0.84        0.77      1.59 o 
  -5   3  11       36.27       35.14      4.02 o 
  -4   3  11        3.04        1.39      1.44 o 
  -3   3  11        8.86        1.65      1.18 o 
  -2   3  11      317.35      317.26     10.42 o 
  -1   3  11       22.28       19.88      2.61 o 
   0   3  11       20.79       25.05      2.93 o 
   1   3  11      251.14      259.41     11.67 o 
   2   3  11       26.62       30.73      2.53 o 
   3   3  11        1.02        2.53      1.08 o 
   4   3  11       96.05       91.78      6.00 o 
   5   3  11      129.41      120.80      8.59 o 
   6   3  11       81.16       91.02      6.21 o 
   7   3  11       41.31       49.87      6.41 o 
   8   3  11      119.88      133.14     10.08 o 
 -11   4  11        5.96        5.47      1.28 o 
 -10   4  11       11.33       16.26      2.63 o 
  -9   4  11        9.23        7.86      1.64 o 
  -8   4  11        0.75        1.08      1.14 o 
  -7   4  11        2.03       -0.71      1.07 o 
  -6   4  11      125.08      136.00      6.62 o 
  -5   4  11       50.63       54.70      4.12 o 
  -4   4  11      215.69      214.73     11.96 o 
  -3   4  11        0.51        2.75      2.15 o 
  -2   4  11       13.22       13.54      2.29 o 
  -1   4  11        0.75       -0.67      0.95 o 
   0   4  11       20.71       20.97      2.59 o 
   1   4  11       25.73       23.91      3.56 o 
   2   4  11        9.75        8.66      2.35 o 
   3   4  11       18.43       10.48      2.68 o 
   4   4  11        0.17        2.18      1.44 o 
   5   4  11        1.26        2.68      1.68 o 
   6   4  11        0.58       -0.97      1.23 o 
   7   4  11       14.04       22.87      4.24 o 
 -11   5  11        4.05        4.60      1.40 o 
 -10   5  11        3.55        2.37      1.36 o 
  -9   5  11       14.41       10.94      2.35 o 
  -8   5  11        9.19        8.54      1.98 o 
  -7   5  11        1.41        2.10      1.49 o 
  -6   5  11       29.18       34.24      3.60 o 
  -5   5  11       84.04       79.13      5.36 o 
  -4   5  11       10.00        5.20      2.47 o 
  -3   5  11      792.51      813.34     23.61 o 
  -2   5  11       12.40       12.32      3.05 o 
  -1   5  11       18.97       23.58      3.73 o 
   0   5  11       30.42       23.94      3.79 o 
   1   5  11       14.75       26.69      4.01 o 
   2   5  11      102.48       94.24      7.74 o 
   3   5  11       32.19       35.42      4.86 o 
   4   5  11       56.40       71.01     13.35 o 
   5   5  11       23.02       24.10      3.52 o 
   6   5  11       39.16       46.28      4.75 o 
   7   5  11       65.18       76.66      6.23 o 
 -10   6  11        1.08        0.57      1.10 o 
  -9   6  11        5.48        6.17      2.03 o 
  -8   6  11       24.69       21.27      3.16 o 
  -7   6  11        0.74        2.69      1.41 o 
  -6   6  11        0.00       -1.12      1.12 o 
  -5   6  11       26.98       34.28      3.61 o 
  -4   6  11        2.75        5.57      1.87 o 
  -3   6  11      205.70      208.93      8.77 o 
  -2   6  11       11.70       15.33      3.22 o 
  -1   6  11       12.85       24.62      4.01 o 
   0   6  11        0.16       -2.04      2.04 o 
   1   6  11       19.98       21.37      3.87 o 
   2   6  11        6.25        4.23      4.67 o 
   3   6  11        0.03        3.43      4.88 o 
   4   6  11       21.39       34.47      5.29 o 
   5   6  11       10.98       12.88      2.85 o 
   6   6  11        4.75        2.34      1.73 o 
  -8   7  11        0.13       -0.42      1.11 o 
  -7   7  11       28.84       28.03      3.01 o 
  -6   7  11       13.71       12.10      3.12 o 
  -5   7  11       27.95       24.38      3.15 o 
  -4   7  11       10.93       14.44      3.29 o 
  -3   7  11       19.21       16.90      3.40 o 
  -2   7  11        4.29        5.11      2.29 o 
  -1   7  11       43.92       34.75      4.80 o 
   0   7  11        0.51        0.06      2.11 o 
   1   7  11       21.18       31.98      4.96 o 
   2   7  11        5.59        8.22      2.91 o 
   3   7  11       84.25      109.00      9.87 o 
   4   7  11        6.55        4.46      2.35 o 
  -6   8  11        0.00       -1.86      1.86 o 
  -5   8  11       30.71       27.06      4.50 o 
  -4   8  11       12.25        8.98      2.83 o 
  -3   8  11        2.33        0.99      1.32 o 
  -2   8  11        2.58        7.04      6.38 o 
  -1   8  11        0.32        0.92      1.46 o 
   0   8  11        5.92        8.51      2.82 o 
   1   8  11       14.46        8.27      2.75 o 
   2   8  11       12.84       22.27      5.04 o 
 -12   0  12        3.67        9.16      4.30 o 
 -10   0  12       15.77        5.83      3.31 o 
  -8   0  12       25.76       30.85      6.21 o 
  -6   0  12        0.12       -0.49      2.04 o 
  -4   0  12       86.92      101.61     10.77 o 
  -2   0  12      185.10      254.12     17.00 o 
   0   0  12       47.21       47.73      7.14 o 
   2   0  12       30.66       29.53      3.20 o 
   4   0  12       40.10       45.43      3.97 o 
   6   0  12      244.23      291.96     13.47 o 
 -11   1  12        0.18       -0.30      1.79 o 
 -10   1  12       76.67       71.42      6.82 o 
  -9   1  12       11.87       14.35      3.25 o 
  -8   1  12      115.79       95.82      7.58 o 
  -7   1  12       25.90       41.16      4.85 o 
  -6   1  12       32.58       25.74      3.99 o 
  -5   1  12        4.32        8.48      2.78 o 
  -4   1  12        9.70       13.05      5.01 o 
  -3   1  12        5.42        1.16      1.21 o 
  -2   1  12        7.99       10.22      3.08 o 
  -1   1  12       58.39       57.19      5.54 o 
   0   1  12        0.35        0.60      1.38 o 
   1   1  12      267.89      278.44      8.39 o 
   2   1  12        1.62        2.26      0.89 o 
   3   1  12       28.47       31.77      2.57 o 
   4   1  12       30.95       24.77      2.09 o 
   5   1  12        8.60        8.99      1.55 o 
   6   1  12        9.28       11.03      2.39 o 
   7   1  12       15.52       20.19      4.20 o 
 -11   2  12        6.48        3.02      1.99 o 
 -10   2  12        4.52        6.81      2.29 o 
  -9   2  12       25.46       23.05      3.29 o 
  -8   2  12        6.04        2.31      1.62 o 
  -7   2  12       96.03       87.25      8.33 o 
  -6   2  12       18.61       20.76      3.37 o 
  -5   2  12       60.91       46.43      5.23 o 
  -4   2  12       17.40       11.43      2.57 o 
  -3   2  12       15.71       18.84      3.36 o 
  -2   2  12        6.69        5.36      2.28 o 
  -1   2  12       18.38       18.51      2.65 o 
   0   2  12      249.68      222.64      8.96 o 
   1   2  12        3.45        2.95      1.00 o 
   2   2  12        0.10       -0.80      0.82 o 
   3   2  12       12.08        9.57      1.46 o 
   4   2  12        0.14        0.07      1.01 o 
   5   2  12        6.37        8.17      1.64 o 
   6   2  12        0.02       -0.59      1.29 o 
   7   2  12        4.84        5.22      2.22 o 
 -11   3  12        0.96        4.44      1.70 o 
 -10   3  12        0.76        0.24      1.58 o 
  -9   3  12       32.29       37.89      4.86 o 
  -8   3  12       53.96       50.36      5.45 o 
  -7   3  12      200.71      202.17     10.67 o 
  -6   3  12        8.47        7.20      2.21 o 
  -5   3  12       86.13       93.60      7.83 o 
  -4   3  12        4.45        5.05      1.60 o 
  -3   3  12      291.30      316.32     10.96 o 
  -2   3  12       68.90       72.44      5.27 o 
  -1   3  12      135.25      141.70      7.10 o 
   0   3  12        4.21        5.24      1.49 o 
   1   3  12       46.71       40.98      3.82 o 
   2   3  12       20.87       14.15      3.65 o 
   3   3  12      170.72      166.71      8.34 o 
   4   3  12        1.83        2.82      1.32 o 
   5   3  12       26.28       36.62      4.07 o 
   6   3  12        0.87        3.41      1.61 o 
   7   3  12       73.23       99.84     13.21 o 
 -10   4  12        2.16        2.87      1.31 o 
  -9   4  12        0.00        1.73      1.30 o 
  -8   4  12        1.24        1.13      1.06 o 
  -7   4  12        0.75       -0.84      1.10 o 
  -6   4  12       94.63      118.45     16.58 o 
  -5   4  12        7.97        3.62      3.98 o 
  -4   4  12       39.13       48.65      5.47 o 
  -3   4  12      185.56      190.69     10.78 o 
  -2   4  12       90.36       76.29      5.24 o 
  -1   4  12      236.17      221.68      9.03 o 
   0   4  12       10.03       13.29      5.12 o 
   1   4  12        2.86        0.49      1.33 o 
   2   4  12        8.44       12.49      3.28 o 
   3   4  12        3.22        1.03      1.68 o 
   4   4  12       20.80       24.31      3.41 o 
   5   4  12       10.75       13.44      2.74 o 
   6   4  12       36.47       31.21      3.94 o 
  -9   5  12        7.47        2.91      2.31 o 
  -8   5  12       32.26       31.12      3.69 o 
  -7   5  12       43.87       50.33      4.57 o 
  -6   5  12       27.02       20.98      2.98 o 
  -5   5  12       69.16       73.55      6.85 o 
  -4   5  12       86.17       85.75      7.38 o 
  -3   5  12        3.04        1.54      2.12 o 
  -2   5  12       40.49       45.81      5.52 o 
  -1   5  12       15.85       19.91      3.84 o 
   0   5  12        5.88        3.43      1.99 o 
   1   5  12        9.29        8.42      2.47 o 
   2   5  12        7.15        4.59      1.90 o 
   3   5  12       43.33       38.79      5.29 o 
   4   5  12       12.18        8.85      2.70 o 
   5   5  12       27.97       20.19      3.35 o 
  -8   6  12        1.58        2.90      2.64 o 
  -7   6  12        0.20       -0.36      1.91 o 
  -6   6  12        0.63        3.60      1.47 o 
  -5   6  12       39.55       31.15      3.67 o 
  -4   6  12        0.27        0.67      1.14 o 
  -3   6  12       25.06       27.36      4.38 o 
  -2   6  12        5.89        4.42      2.24 o 
  -1   6  12        2.01        1.86      1.56 o 
   0   6  12       64.40       79.22      7.44 o 
   1   6  12        0.97        5.10      2.41 o 
   2   6  12      106.92      109.99      8.99 o 
   3   6  12       25.34       19.90      3.90 o 
   4   6  12       86.32       97.30     11.88 o 
  -7   7  12       10.65        9.13      1.98 o 
  -6   7  12        2.86        2.61      2.48 o 
  -5   7  12       38.01       47.75      5.82 o 
  -4   7  12        4.17        3.43      5.76 o 
  -3   7  12        4.44        3.17      3.22 o 
  -2   7  12        9.47        3.49      1.59 o 
  -1   7  12        7.26        4.68      2.13 o 
   0   7  12        0.51        0.94      1.84 o 
   1   7  12       12.14       22.15      4.22 o 
   2   7  12        0.83        1.60      2.43 o 
  -4   8  12        0.57       -0.25      1.53 o 
  -3   8  12        2.10        4.00      2.10 o 
  -2   8  12        2.17        1.25      1.78 o 
  -1   8  12        0.14        1.74      3.14 o 
 -11   0  13       30.36       36.48      7.25 o 
  -9   0  13       52.35       61.07      8.93 o 
  -7   0  13      108.40      126.18     12.98 o 
  -5   0  13      128.09      122.58     12.44 o 
  -3   0  13      191.75      201.04     15.79 o 
  -1   0  13       73.69       66.93      8.97 o 
   1   0  13       29.11       31.43      4.14 o 
   3   0  13        0.21       -0.16      1.21 o 
   5   0  13       33.37       41.97      5.17 o 
 -10   1  13        6.78       10.24      6.09 o 
  -9   1  13        0.36       -0.04      1.69 o 
  -8   1  13        2.18        1.45      2.50 o 
  -7   1  13        4.45       -1.11      4.49 o 
  -6   1  13        6.50        8.34      2.71 o 
  -5   1  13        0.01        0.12      2.33 o 
  -4   1  13       27.09       19.30      3.52 o 
  -3   1  13       98.51       96.40      7.68 o 
  -2   1  13        3.73        7.62      2.58 o 
  -1   1  13      263.54      252.11     17.18 o 
   0   1  13       22.27       32.28      2.95 o 
   1   1  13       41.47       38.79      3.19 o 
   2   1  13        1.25        2.69      1.15 o 
   3   1  13       97.24      111.70      5.70 o 
   4   1  13        0.41        1.14      1.05 o 
   5   1  13       12.63       12.04      2.43 o 
   6   1  13        4.56        7.49      1.89 o 
 -10   2  13        0.00        1.73      3.57 o 
  -9   2  13        7.73        6.56      1.88 o 
  -8   2  13        5.38        3.44      1.92 o 
  -7   2  13        0.12        0.24      1.63 o 
  -6   2  13        4.02        3.87      1.65 o 
  -5   2  13       83.50       85.81      7.38 o 
  -4   2  13        2.00       10.04      2.78 o 
  -3   2  13       91.47       75.48      6.78 o 
  -2   2  13       77.03       87.73      5.85 o 
  -1   2  13      236.38      227.42      9.47 o 
   0   2  13       49.91       56.80      4.72 o 
   1   2  13        9.69        9.83      2.06 o 
   2   2  13       27.92       27.83      2.86 o 
   3   2  13        5.40        4.05      1.40 o 
   4   2  13       23.07       28.12      3.49 o 
   5   2  13        9.44       10.56      2.30 o 
   6   2  13       19.61       24.14      4.35 o 
 -10   3  13        0.60        1.16      2.20 o 
  -9   3  13       28.90       28.14      4.41 o 
  -8   3  13       49.22       47.22      8.11 o 
  -7   3  13        4.24        7.77      2.44 o 
  -6   3  13       29.64       30.42      3.80 o 
  -5   3  13       77.78       72.79      7.34 o 
  -4   3  13      138.52      145.49      7.68 o 
  -3   3  13       96.02      110.29      6.70 o 
  -2   3  13      100.06       99.39      6.25 o 
  -1   3  13        5.96        7.94      2.20 o 
   0   3  13       15.67       13.03      2.45 o 
   1   3  13        0.00        0.03      1.58 o 
   2   3  13       21.53       28.19      6.63 o 
   3   3  13        0.09        3.20      1.41 o 
   4   3  13        3.44        5.25      1.72 o 
   5   3  13        1.09        1.52      2.61 o 
  -9   4  13        7.89        9.15      2.38 o 
  -8   4  13       11.79        8.76      6.00 o 
  -7   4  13        0.04        4.91      2.37 o 
  -6   4  13        2.22        1.64      5.38 o 
  -5   4  13       82.92       89.93      7.70 o 
  -4   4  13       55.32       56.81      6.16 o 
  -3   4  13        0.41        2.47      2.22 o 
  -2   4  13        3.01        2.45      1.61 o 
  -1   4  13        3.62        6.22      2.47 o 
   0   4  13       43.66       37.88      5.11 o 
   1   4  13       15.14       14.24      4.29 o 
   2   4  13       72.33       76.52      7.28 o 
   3   4  13       13.97       21.73      7.87 o 
   4   4  13       20.17       27.21      3.76 o 
  -8   5  13       26.28       28.87      3.76 o 
  -7   5  13       24.11       26.87      3.79 o 
  -6   5  13       86.60       88.56      6.88 o 
  -5   5  13       11.06       14.27      3.51 o 
  -4   5  13        4.37        4.47      2.14 o 
  -3   5  13       24.01       30.38      6.89 o 
  -2   5  13        2.53       -1.21      1.85 o 
  -1   5  13        3.20        1.44      1.69 o 
   0   5  13        1.49       -0.24      1.73 o 
   1   5  13        1.03        2.68      2.09 o 
   2   5  13        0.96        4.05      1.76 o 
   3   5  13        1.02        1.36      1.59 o 
  -7   6  13       14.42       17.15      2.95 o 
  -6   6  13       24.80       23.26      3.32 o 
  -5   6  13       28.79       14.72      6.66 o 
  -4   6  13        1.55        0.42      2.08 o 
  -3   6  13       22.21       17.51      3.76 o 
  -2   6  13       19.84       22.82      4.30 o 
  -1   6  13       45.62       46.86      5.94 o 
   0   6  13        0.23        3.22      2.41 o 
   1   6  13       35.52       35.11      8.57 o 
   2   6  13        7.90        9.30      3.32 o 
  -4   7  13        9.15        4.89      2.38 o 
  -3   7  13        2.13       -0.74      3.65 o 
  -2   7  13        5.74        5.72      4.19 o 
  -1   7  13       21.54       22.00      4.40 o 
  -8   0  14        1.38       -1.58      2.42 o 
  -6   0  14        4.99        2.76      2.86 o 
  -4   0  14        4.44        1.82      2.23 o 
  -2   0  14       11.69        2.36      2.16 o 
   0   0  14       13.29       13.17      4.40 o 
   2   0  14        2.26        0.18      1.13 o 
   4   0  14       79.17       99.12     10.33 o 
  -9   1  14        0.01        1.98      2.59 o 
  -8   1  14        3.46        7.26      4.65 o 
  -7   1  14       13.34       10.37      6.10 o 
  -6   1  14       19.47       22.78      4.68 o 
  -5   1  14       19.46       21.39      3.94 o 
  -4   1  14        6.82        6.13      2.49 o 
  -3   1  14       11.87       15.05      3.42 o 
  -2   1  14       11.82       14.39      4.99 o 
  -1   1  14        0.18        0.94      2.20 o 
   0   1  14        0.11        2.44      1.40 o 
   1   1  14        0.08        2.13      1.17 o 
   2   1  14       16.56       14.47      2.45 o 
   3   1  14        5.35        5.53      1.98 o 
   4   1  14       28.57       33.32      3.88 o 
  -9   2  14        5.99        6.84      2.00 o 
  -8   2  14       15.45       19.68      3.81 o 
  -7   2  14       13.80       16.89      4.54 o 
  -6   2  14       18.41       14.63      3.41 o 
  -5   2  14       11.61       16.41      3.60 o 
  -4   2  14       23.13       31.23      6.05 o 
  -3   2  14       11.63       14.40      3.31 o 
  -2   2  14        0.02        2.06      2.01 o 
  -1   2  14       60.94       61.53      5.11 o 
   0   2  14       32.57       31.51      3.75 o 
   1   2  14       38.72       38.11      4.04 o 
   2   2  14        9.20       12.78      2.56 o 
   3   2  14        0.66       -0.26      1.41 o 
   4   2  14       24.27       17.33      4.19 o 
  -8   3  14        0.16        0.47      1.65 o 
  -7   3  14        1.17        1.31      4.04 o 
  -6   3  14        3.67        5.23      2.78 o 
  -5   3  14        2.11        1.47      1.80 o 
  -4   3  14       13.98       12.46      2.81 o 
  -3   3  14       71.64       65.56      5.81 o 
  -2   3  14        3.96        0.56      1.42 o 
  -1   3  14        0.19        1.15      1.84 o 
   0   3  14       16.64       23.34      4.27 o 
   1   3  14        1.81        2.90      2.06 o 
   2   3  14        7.88        5.55      2.19 o 
   3   3  14        3.15        6.77      2.01 o 
  -7   4  14        6.70       17.73      3.86 o 
  -6   4  14       97.40      109.14      8.91 o 
  -5   4  14       46.43       55.55      8.89 o 
  -4   4  14       32.21       36.80      5.17 o 
  -3   4  14       12.29       14.43      3.95 o 
  -2   4  14        4.17        2.95      1.86 o 
  -1   4  14        2.29        5.31      2.75 o 
   0   4  14        0.55        1.39      1.73 o 
   1   4  14       16.63       15.82      4.01 o 
   2   4  14        6.64        8.04      2.88 o 
  -6   5  14        2.52        4.24      2.41 o 
  -5   5  14       33.56       33.80      5.17 o 
  -4   5  14        5.57        9.77      3.16 o 
  -3   5  14        3.62        3.91      4.23 o 
  -2   5  14       79.41       94.78      8.52 o 
  -1   5  14        1.96        5.84      2.55 o 
   0   5  14       20.30       22.57      4.32 o 
   1   5  14        4.16        8.58      2.68 o 
  -7   0  15        0.01       -0.32      2.08 o 
  -5   0  15        0.92        2.29      2.86 o 
  -3   0  15        3.28        8.56      4.25 o 
  -1   0  15       12.46       14.75      4.72 o 
   1   0  15       73.10       69.26      6.81 o 
  -7   1  15       15.17       10.45      2.84 o 
  -6   1  15       10.00       12.69      3.32 o 
  -5   1  15       61.48       45.72      5.95 o 
  -4   1  15        0.19       -1.60      1.99 o 
  -3   1  15       64.56       60.88      7.66 o 
  -2   1  15        3.12        3.55      2.02 o 
  -1   1  15        9.76        8.54      2.52 o 
   0   1  15       13.02       16.29      2.46 o 
   1   1  15       12.95       19.14      2.76 o 
   2   1  15        4.77        6.15      1.79 o 
  -7   2  15        0.01        3.59      1.92 o 
  -6   2  15       11.02       13.32      4.82 o 
  -5   2  15       20.72       21.01      4.19 o 
  -4   2  15       25.90       28.80      3.73 o 
  -3   2  15       32.67       35.88      4.19 o 
  -2   2  15        6.71        3.67      1.69 o 
  -1   2  15        0.71        0.96      1.32 o 
   0   2  15       77.23       86.84      7.92 o 
   1   2  15        2.66        3.83      1.74 o 
  -6   3  15        5.59       11.92      3.31 o 
  -5   3  15        0.24        0.22      1.73 o 
  -4   3  15        4.95        6.26      2.17 o 
  -3   3  15       19.10       17.61      2.96 o 
  -2   3  15        3.13        5.46      4.10 o 
  -1   3  15        1.12        4.99      2.69 o 
   0   3  15        5.47        4.52      3.11 o 
  -3   4  15        1.63        1.36      1.77 o 
  -2   4  15       22.54       32.54      5.14 o 
                                                 
